# Supplementary material for: Probing protein flexibility reveals a mechanism for selective promiscuity
Source: eLife. 2017 Apr 22;6:e22889. doi: 10.7554/eLife.22889 (PMC5446241; doi:10.7554/eLife.22889)
Supplement: Figure 4—source data 1. — The first three sheets of the workbook, titled ‘Asn66 position,’ ‘cavity volume,’ and ‘Ile126 dihedral’ contain the time-series data plotted in Figure 4a,b and c, respectively. They also contain the data for the replicate simulations shown in Figure 4—figure supplement 2. The columns labeled with a ‘1’ (apo1, GDY1, etc…) correspond to the data from the first replicate simulation, i.e. the data shown directly in Figure 4. Columns labeled with ‘2’ and ‘3’ correspond to data plotted in Figure 4—figure supplement 2. The final sheet of the workbook is titled ‘alternate anchors,’ and contains the time series data plotted in Figure 4—figure supplement 3. DOI: http://dx.doi.org/10.7554/eLife.22889.009 [file elife-22889-fig4-data1.xlsx]

## Sheet: Asn66 position
Asn66-Trp110 polar separation
time	Closed	Open	apo1	apo2	apo3	GGG1	GGG2	GGG3	GDG1	GDG2	GDG3
1	1.9	3.6	2.17428	2.00932	2.56388	2.86347	2.80941	2.1256	3.77041	2.60942	3.14494
2	1.9	3.6	2.13573	2.0234	2.62476	2.93344	2.67559	2.14519	3.7294	2.72423	3.1709
3	1.9	3.6	2.20447	2.09939	2.64373	2.76934	2.54474	2.08237	3.77985	2.81047	3.19505
4	1.9	3.6	2.26935	2.04896	2.80254	2.78453	2.53583	2.32034	3.8515	2.8739	3.25954
5	1.9	3.6	2.24645	2.16793	2.7599	2.76339	2.51072	2.32158	3.96599	2.82176	3.24275
6	1.9	3.6	2.28387	2.29642	2.83438	2.80735	2.45001	2.22831	3.93905	3.02617	3.15016
7	1.9	3.6	2.31055	2.17987	2.9362	2.72149	2.38194	2.28999	3.97511	3.19809	3.16312
8	1.9	3.6	2.37131	2.14268	2.91666	2.77276	2.19571	2.25536	3.96108	3.08091	3.11441
9	1.9	3.6	2.38958	2.09808	2.94166	2.73061	2.24164	2.2066	3.99392	3.02019	3.09571
10	1.9	3.6	2.33035	2.1535	2.77686	2.77498	2.32543	2.27738	3.99268	2.92163	3.03847
11	1.9	3.6	2.38036	2.12794	2.80624	2.6554	2.42913	1.99865	4.00844	2.92062	2.95094
12	1.9	3.6	2.37561	2.086	2.65865	2.71817	2.33456	2.11993	3.88076	3.04244	2.88809
13	1.9	3.6	2.38783	1.89241	2.46228	2.63918	2.53267	2.17002	3.88564	2.99785	2.89399
14	1.9	3.6	2.3992	1.87159	2.40966	2.70104	2.65323	2.15339	3.93073	2.92869	2.88122
15	1.9	3.6	2.35474	1.89188	2.36278	2.62613	2.78134	2.19343	3.89472	3.04302	2.92809
16	1.9	3.6	2.38808	1.98719	2.40316	2.56299	2.88492	2.38772	3.94685	2.9859	2.94819
17	1.9	3.6	2.45783	1.93766	2.44237	2.67932	2.87861	2.36785	3.97602	3.06279	2.90891
18	1.9	3.6	2.36709	1.99301	2.26207	2.74614	2.67153	2.43838	3.91377	3.09824	2.97375
19	1.9	3.6	2.47767	2.20677	2.29377	2.71555	2.67621	2.43804	3.93351	3.07574	2.97885
20	1.9	3.6	2.45884	2.31898	2.3619	2.61988	2.57998	2.51175	4.02838	3.04301	2.99707
21	1.9	3.6	2.49752	2.31727	2.29162	2.51497	2.4752	2.59026	4.04601	3.00171	3.04579
22	1.9	3.6	2.50267	2.37228	2.43217	2.55286	2.3487	2.80013	4.11263	3.03601	3.06421
23	1.9	3.6	2.56031	2.26162	2.2236	2.55432	2.17175	2.59535	4.03631	2.99217	3.09573
24	1.9	3.6	2.50024	2.22998	2.10959	2.47433	2.28535	2.59761	3.93117	3.02325	3.18967
25	1.9	3.6	2.45907	2.2975	2.07253	2.5032	2.43377	2.56208	3.87676	2.9358	3.17068
26	1.9	3.6	2.39441	2.18446	2.07853	2.48918	2.57014	2.47646	3.89352	3.00304	3.19708
27	1.9	3.6	2.34227	2.15821	2.09144	2.47893	2.53929	2.37936	3.82867	3.03212	3.23412
28	1.9	3.6	2.30327	2.18072	2.06063	2.53167	2.59727	2.47668	3.83322	3.09433	3.19241
29	1.9	3.6	2.41325	2.26587	2.02945	2.4483	2.6635	2.28771	3.85427	3.20815	3.16734
30	1.9	3.6	2.34854	2.30942	2.09725	2.43729	2.70627	2.29712	3.70445	3.42808	3.06398
31	1.9	3.6	2.33868	2.18547	2.19885	2.4619	2.60279	2.34511	3.71749	3.48279	2.98164
32	1.9	3.6	2.4153	2.17749	2.19118	2.74776	2.51865	2.32608	3.73545	3.63353	2.83462
33	1.9	3.6	2.32207	2.11993	2.15465	3.01847	2.45247	2.25835	3.65519	3.49973	2.79618
34	1.9	3.6	2.38282	2.08074	2.12472	3.16083	2.46149	2.27405	3.69818	3.46467	2.84695
35	1.9	3.6	2.35565	2.09484	2.27337	3.19339	2.37191	2.25321	3.6878	3.45282	2.83617
36	1.9	3.6	2.21228	1.94631	2.24199	3.24579	2.37234	2.44942	3.65035	3.37981	2.93596
37	1.9	3.6	2.19999	1.93532	2.27431	3.17614	2.43736	2.39918	3.78882	3.3366	3.04275
38	1.9	3.6	2.17854	1.976	2.20966	3.18889	2.38451	2.58848	3.82698	3.32999	3.06547
39	1.9	3.6	2.13144	1.9109	2.3995	2.85713	2.45184	2.58383	3.79975	3.1706	3.28777
40	1.9	3.6	2.14076	1.91823	2.32566	2.62154	2.4391	2.64387	3.84252	3.26924	3.35376
41	1.9	3.6	2.05389	1.83502	2.29164	2.51977	2.4372	2.6576	3.73284	3.32282	3.32348
42	1.9	3.6	2.11562	1.88672	2.17865	2.4755	2.50213	2.55798	3.67464	3.30188	3.21773
43	1.9	3.6	2.10766	1.96144	2.1869	2.55439	2.50716	2.47668	3.60315	3.30671	3.06285
44	1.9	3.6	2.17192	1.99995	2.19615	2.64097	2.50901	2.61331	3.67483	3.24163	3.05022
45	1.9	3.6	2.19021	2.02858	2.17828	2.62935	2.57575	2.45589	3.67326	3.10675	3.10153
46	1.9	3.6	2.14133	2.046	2.17055	2.71199	2.45072	2.45683	3.71615	3.20926	2.94679
47	1.9	3.6	2.16264	2.01228	2.31884	2.5993	2.47235	2.41511	3.70733	3.23774	2.90138
48	1.9	3.6	2.24351	2.101	2.29627	2.6071	2.51844	2.37719	3.7547	3.20852	2.85173
49	1.9	3.6	2.35566	2.00367	2.25516	2.56525	2.57343	2.56981	3.75646	3.21697	2.96938
50	1.9	3.6	2.39706	2.05914	2.23969	2.55094	2.61594	2.38756	3.78839	3.18617	3.10982
51	1.9	3.6	2.35613	2.02365	2.17844	2.6045	2.65039	2.53241	3.78743	3.24909	3.19254
52	1.9	3.6	2.34347	1.98707	2.25964	2.70927	2.64196	2.66063	3.73581	3.32879	3.21555
53	1.9	3.6	2.33923	2.02705	2.10942	2.70708	2.75871	2.65567	3.6925	3.25347	3.27125
54	1.9	3.6	2.4734	1.97849	2.00196	2.78516	2.80215	2.76788	3.70287	3.12813	3.33922
55	1.9	3.6	2.45894	2.13465	2.00145	2.85225	2.73	2.99056	3.73465	3.17593	3.40878
56	1.9	3.6	2.25788	2.20049	2.0916	2.91699	2.79054	2.95463	3.73197	3.15921	3.4238
57	1.9	3.6	2.20696	2.05787	2.2841	2.7718	2.77116	3.12955	3.81102	3.2576	3.33309
58	1.9	3.6	2.10164	2.11055	2.40924	2.78729	2.7451	3.04006	3.73729	3.27847	3.15292
59	1.9	3.6	2.07772	2.278	2.36978	2.8004	2.92375	2.81761	3.74714	3.31189	3.05059
60	1.9	3.6	2.12333	2.21447	2.29437	2.80862	2.96159	3.02663	3.7071	3.40614	3.1286
61	1.9	3.6	1.94715	2.32035	2.33232	2.72122	2.91462	2.91038	3.71446	3.44797	3.10396
62	1.9	3.6	2.00707	2.24144	2.37124	2.91558	2.98159	2.71234	3.66183	3.38285	3.05415
63	1.9	3.6	2.07576	2.09884	2.34658	3.02616	3.03799	2.57033	3.65454	3.3517	3.08623
64	1.9	3.6	2.12687	2.20472	2.18224	3.13712	3.05898	2.5482	3.52381	3.22015	3.07111
65	1.9	3.6	2.20751	2.10924	1.96569	3.18299	3.11707	2.55184	3.49574	3.1304	3.2797
66	1.9	3.6	2.3702	2.08675	2.02252	3.08102	2.90328	2.68933	3.50621	3.19583	3.35306
67	1.9	3.6	2.37358	2.13855	2.09848	3.00832	2.94429	2.72789	3.63776	3.24868	3.3646
68	1.9	3.6	2.4411	2.1785	2.075	3.01828	2.8842	3.01778	3.59571	3.20547	3.33575
69	1.9	3.6	2.49197	2.18822	2.07861	2.83191	2.88983	3.08874	3.60974	3.23978	3.36955
70	1.9	3.6	2.46559	2.31599	2.03192	2.6975	2.75061	3.24724	3.65092	3.25355	3.28369
71	1.9	3.6	2.43951	2.20322	2.081	2.6438	2.78179	3.33523	3.80152	3.42023	3.30168
72	1.9	3.6	2.38446	2.28793	2.33905	2.4879	2.6993	3.39453	3.8912	3.43706	3.04995
73	1.9	3.6	2.22537	2.28726	2.32873	2.50167	2.84555	3.37225	3.92919	3.3797	3.04657
74	1.9	3.6	2.17529	2.34114	2.33863	2.57473	2.80591	3.10558	3.87272	3.33202	2.92098
75	1.9	3.6	2.1052	2.34394	2.34775	2.70775	2.9146	2.98155	3.93345	3.44155	3.04519
76	1.9	3.6	1.97939	2.20778	2.26008	2.73148	3.00976	2.99786	3.87522	3.41803	3.0877
77	1.9	3.6	1.96936	2.24213	2.25432	2.80692	3.07195	2.78979	3.774	3.5306	3.21809
78	1.9	3.6	1.96826	2.48	2.18501	2.91311	2.91785	2.59302	3.69371	3.36344	3.28424
79	1.9	3.6	2.04456	2.58645	2.17385	3.07704	3.00127	2.65402	3.75001	3.47085	3.30321
80	1.9	3.6	2.11168	2.65198	2.19729	2.99949	2.99788	2.72209	3.86437	3.55299	3.36967
81	1.9	3.6	2.08652	2.73915	2.16639	2.96332	2.99455	2.80675	3.83618	3.57311	3.47827
82	1.9	3.6	2.10049	2.84907	2.24328	2.97673	2.98507	2.75986	3.83956	3.67487	3.46478
83	1.9	3.6	2.06924	3.04529	2.42916	3.05239	3.00082	2.66956	3.90694	3.84483	3.45374
84	1.9	3.6	2.11201	3.07463	2.49031	3.01333	2.92534	2.7602	4.03388	3.82661	3.35006
85	1.9	3.6	2.18438	2.99918	2.53215	2.95857	3.1181	2.8857	4.12016	3.9454	3.37021
86	1.9	3.6	2.12244	2.93901	2.45335	2.84492	3.09325	2.71865	4.08547	3.97697	3.54642
87	1.9	3.6	2.22519	2.74189	2.32113	2.93955	3.08938	2.59748	4.02595	3.95302	3.5379
88	1.9	3.6	2.23844	2.73686	2.38204	2.86028	2.98613	2.5411	4.10588	3.90116	3.49211
89	1.9	3.6	2.32907	2.69103	2.349	2.90326	3.03618	2.70551	4.09974	3.78679	3.4631
90	1.9	3.6	2.44515	2.52831	2.19964	2.77951	2.8361	2.97812	4.16966	3.6584	3.505
91	1.9	3.6	2.47613	2.58636	2.16529	2.69764	2.81343	3.0493	4.18893	3.70124	3.5968
92	1.9	3.6	2.41554	2.51838	2.14665	2.74268	2.62192	2.88965	4.18077	3.6897	3.55801
93	1.9	3.6	2.49077	2.49886	2.05021	2.84581	2.51688	2.91354	3.91084	3.59182	3.5
94	1.9	3.6	2.30397	2.54363	2.07648	2.84422	2.41147	3.01806	3.87253	3.43187	3.45015
95	1.9	3.6	2.33258	2.43724	2.05438	2.86219	2.5201	3.14485	3.83826	3.34898	3.52595
96	1.9	3.6	2.23684	2.39874	1.99981	2.68683	2.54733	2.88633	3.79907	3.22633	3.50885
97	1.9	3.6	2.28205	2.58315	2.06768	2.60318	2.62279	2.75157	3.7688	3.15183	3.35549
98	1.9	3.6	2.19247	2.66811	2.03947	2.59449	2.72469	2.56055	3.74177	2.99576	3.14707
99	1.9	3.6	2.17915	2.7308	1.99208	2.49584	2.79338	2.55634	3.71455	2.90883	3.16442
100	1.9	3.6	2.09668	2.69099	2.07833	2.28268	2.8385	2.41629	3.90756	2.94143	3.15896
101	1.9	3.6	2.24363	2.73818	2.20081	2.19892	2.93387	2.55014	3.92566	3.00377	3.1875
102	1.9	3.6	2.2889	2.79848	2.1993	2.2467	2.93757	2.42629	3.90975	3.02915	3.0854
103	1.9	3.6	2.3022	2.73871	2.22799	2.18073	2.82607	2.41375	3.91492	3.09771	3.07043
104	1.9	3.6	2.15181	2.61728	2.19388	2.30864	2.88484	2.37034	3.9234	3.04935	3.0891
105	1.9	3.6	2.19665	2.40402	2.18721	2.33216	2.87185	2.3619	3.93644	3.016	3.25031
106	1.9	3.6	2.21597	2.35083	2.25222	2.38171	3.0582	2.38415	3.93132	2.92269	3.03599
107	1.9	3.6	2.23389	2.65476	2.23345	2.42531	3.03564	2.46461	3.96018	2.9077	3.05312
108	1.9	3.6	2.21214	2.59474	2.09588	2.38243	3.07874	2.26715	3.97132	2.83375	3.08612
109	1.9	3.6	2.21996	2.52807	2.10913	2.37326	3.20289	2.34749	3.97257	2.81868	3.18341
110	1.9	3.6	2.18044	2.49857	2.13801	2.41544	3.31931	2.38339	4.00841	2.83766	3.1848
111	1.9	3.6	2.27548	2.60447	2.16651	2.35581	3.4176	2.42685	3.98992	2.86659	3.29316
112	1.9	3.6	2.30794	2.60126	2.23992	2.45531	3.38068	2.49912	3.99488	2.91305	3.33209
113	1.9	3.6	2.2569	2.5827	2.17906	2.41396	3.40869	2.71141	3.99803	3.01088	3.49472
114	1.9	3.6	2.23053	2.33629	2.09937	2.51352	3.45727	2.78821	3.93996	3.0121	3.4715
115	1.9	3.6	2.1116	2.4151	2.2247	2.60406	3.38145	2.69115	3.90856	3.08962	3.43505
116	1.9	3.6	2.03735	2.32908	2.14917	2.60329	3.22393	2.6145	3.90264	3.13309	3.44655
117	1.9	3.6	2.04329	2.35981	2.1462	2.66857	3.12657	2.77718	3.87861	3.2322	3.44998
118	1.9	3.6	1.96101	2.25312	2.17249	2.70912	2.98959	2.78874	3.84492	3.33514	3.42044
119	1.9	3.6	1.87484	2.29143	2.0823	2.64943	3.1186	2.95247	3.77795	3.3921	3.36992
120	1.9	3.6	1.93792	2.2933	2.12267	2.81565	2.97073	2.77845	3.76522	3.38918	3.35559
121	1.9	3.6	1.98926	2.14571	2.13945	2.89221	2.94846	2.88131	3.84081	3.32827	3.25814
122	1.9	3.6	2.06521	2.07513	2.07883	2.93925	2.98242	2.90467	3.85011	3.36997	3.28892
123	1.9	3.6	2.04867	2.12426	2.12291	2.93955	3.13349	2.93915	3.856	3.37749	3.22852
124	1.9	3.6	2.10396	1.96058	2.07798	2.97642	3.11978	2.746	3.84465	3.33362	3.25538
125	1.9	3.6	2.14369	1.84714	1.99318	2.96191	3.07212	2.58175	3.93477	3.39974	3.2868
126	1.9	3.6	2.15744	1.78345	2.03374	2.99816	2.94992	2.49859	3.8998	3.38663	3.25207
127	1.9	3.6	2.127	1.80262	2.04306	2.94571	2.96891	2.45427	3.8907	3.42665	3.4623
128	1.9	3.6	2.07361	1.85846	2.08387	2.86514	2.95979	2.26309	3.89501	3.53416	3.60056
129	1.9	3.6	2.0158	1.85428	2.16304	2.703	2.94218	2.20567	3.81983	3.53799	3.59374
130	1.9	3.6	2.08839	1.78584	2.1916	2.79403	2.84736	2.37643	3.85727	3.6405	3.67936
131	1.9	3.6	2.03643	1.87622	2.22695	3.02445	2.80494	2.45642	3.90968	3.57565	3.75307
132	1.9	3.6	2.01299	1.95346	2.22758	3.29373	3.00991	2.66419	3.7587	3.53928	3.76064
133	1.9	3.6	2.02151	1.98375	2.23941	3.51534	3.0068	2.64185	3.76896	3.42011	3.84149
134	1.9	3.6	1.97513	1.91205	2.16889	3.46441	3.11436	2.6796	3.68187	3.45163	3.6499
135	1.9	3.6	2.10321	1.95752	2.18167	3.42353	3.13398	2.60911	3.64262	3.44905	3.62817
136	1.9	3.6	2.11981	1.97967	2.07611	3.58065	3.06639	2.84901	3.6174	3.51032	3.62728
137	1.9	3.6	2.24983	2.04543	2.09027	3.4598	3.04311	2.9675	3.53459	3.43701	3.5515
138	1.9	3.6	2.31491	2.05696	2.10147	3.34657	3.14043	2.94649	3.47614	3.50474	3.35971
139	1.9	3.6	2.34058	2.19314	2.04996	3.01434	3.1702	2.81229	3.55762	3.4549	3.25834
140	1.9	3.6	2.36297	2.2439	1.98349	2.63789	3.16731	2.89039	3.51231	3.5732	3.21795
141	1.9	3.6	2.43735	2.24915	2.06114	2.62821	3.12056	2.91372	3.52925	3.5337	3.05868
142	1.9	3.6	2.40376	2.25661	2.04769	2.51824	3.14717	3.07394	3.50731	3.55824	3.04199
143	1.9	3.6	2.45009	2.23332	2.09734	2.40841	3.20666	2.87973	3.55265	3.50585	3.01276
144	1.9	3.6	2.24557	2.28181	2.11408	2.4795	3.22722	2.6466	3.64635	3.47569	2.95487
145	1.9	3.6	2.17902	2.2713	2.10232	2.38213	3.22437	2.59586	3.66538	3.44537	3.02925
146	1.9	3.6	2.16704	2.09078	2.18796	2.48479	3.08444	2.5042	3.64402	3.47679	3.02978
147	1.9	3.6	2.11855	2.05691	2.30852	2.68597	3.10528	2.43587	3.69479	3.50204	2.98066
148	1.9	3.6	2.0459	2.13886	2.30177	2.71524	3.03934	2.38976	3.73788	3.5574	3.13439
149	1.9	3.6	2.13183	2.11688	2.25119	2.80225	3.03476	2.38052	3.75934	3.5496	3.2019
150	1.9	3.6	2.08811	2.19781	2.18467	2.88723	3.0219	2.49666	3.76087	3.52534	3.23678
151	1.9	3.6	2.13258	2.20027	2.10164	2.88986	2.98346	2.4647	3.70923	3.58901	3.27551
152	1.9	3.6	2.12889	2.18141	2.08712	2.86524	2.91773	2.37895	3.75781	3.57041	3.3266
153	1.9	3.6	2.05954	2.25422	2.23674	2.81443	2.85115	2.52953	3.71262	3.60566	3.37823
154	1.9	3.6	2.09743	2.30157	2.22242	2.78295	2.8281	2.5469	3.71258	3.61035	3.49168
155	1.9	3.6	2.12327	2.21768	2.2466	2.94128	2.81225	2.56187	3.71829	3.64718	3.59469
156	1.9	3.6	1.97141	2.30585	2.23321	3.01607	2.79536	2.59783	3.68949	3.60875	3.51752
157	1.9	3.6	1.96724	2.24101	2.38773	3.08343	2.74954	2.55831	3.64762	3.66401	3.53843
158	1.9	3.6	1.91413	2.19874	2.44734	3.0623	2.75294	2.61144	3.64121	3.63239	3.44948
159	1.9	3.6	1.95794	2.36797	2.5315	3.2525	2.85169	2.80438	3.55349	3.62045	3.4068
160	1.9	3.6	1.9996	2.35805	2.47897	3.50086	2.9274	2.64744	3.56234	3.53083	3.43124
161	1.9	3.6	2.03289	2.39698	2.50536	3.49232	2.9201	2.54867	3.48397	3.55083	3.36506
162	1.9	3.6	2.03875	2.5267	2.50935	3.31168	2.96614	2.53647	3.49283	3.57462	3.32363
163	1.9	3.6	2.06315	2.57131	2.59957	3.37292	3.03693	2.45166	3.54358	3.62454	3.41598
164	1.9	3.6	2.18034	2.69911	2.40753	3.33451	3.12799	2.46124	3.5913	3.61997	3.40276
165	1.9	3.6	2.22324	2.74571	2.43979	3.34885	3.13595	2.60211	3.566	3.60879	3.56602
166	1.9	3.6	2.21836	2.69969	2.48579	3.22235	3.05263	2.63758	3.59275	3.7053	3.60419
167	1.9	3.6	2.17039	2.95542	2.36533	3.01377	3.04189	2.69147	3.64499	3.7725	3.63707
168	1.9	3.6	2.28871	2.78504	2.41285	3.06617	3.0702	2.72479	3.78209	3.79467	3.80613
169	1.9	3.6	2.36211	2.67016	2.459	3.0352	2.98898	2.71607	3.79932	3.78559	3.81563
170	1.9	3.6	2.3662	2.59596	2.46653	2.97717	2.89846	2.78156	3.82592	3.78666	3.82588
171	1.9	3.6	2.27898	2.65285	2.41081	2.9139	2.88211	2.71341	3.83531	3.73589	3.80006
172	1.9	3.6	2.32318	2.62048	2.38751	2.87094	2.84146	2.63625	3.83322	3.80956	3.64925
173	1.9	3.6	2.44782	2.61053	2.23951	2.84837	2.98543	2.48717	3.87826	3.84532	3.58311
174	1.9	3.6	2.48128	2.32788	2.25133	2.82958	2.93846	2.57714	3.79462	3.6467	3.5736
175	1.9	3.6	2.3286	2.44844	2.24246	2.73191	2.89982	2.5003	3.81012	3.64524	3.44473
176	1.9	3.6	2.29461	2.43978	2.24555	2.80026	2.88955	2.64155	3.81066	3.62111	3.44318
177	1.9	3.6	2.4081	2.39649	2.12977	2.75296	2.92015	2.7052	3.7767	3.6322	3.39207
178	1.9	3.6	2.37514	2.19645	2.35168	2.6992	3.03856	2.64425	3.85237	3.58508	3.50677
179	1.9	3.6	2.32862	2.27187	2.4801	2.7147	2.98568	2.45008	3.86492	3.56815	3.69473
180	1.9	3.6	2.2126	2.28273	2.52761	2.62973	2.87593	2.63657	3.79229	3.52285	3.75791
181	1.9	3.6	2.23592	2.31781	2.55276	2.66407	3.08249	2.51614	3.81714	3.70997	3.66543
182	1.9	3.6	2.18587	2.24748	2.52389	2.69915	3.13772	2.5209	3.76042	3.69264	3.65347
183	1.9	3.6	2.16469	2.2606	2.54312	2.54303	3.16084	2.46511	3.72535	3.61917	3.61773
184	1.9	3.6	2.05278	2.22698	2.51359	2.43488	3.16263	2.34976	3.68916	3.53356	3.56785
185	1.9	3.6	2.11131	2.26692	2.4005	2.548	2.99344	2.40302	3.63853	3.60288	3.45577
186	1.9	3.6	2.13376	2.19604	2.33992	2.58034	3.01354	2.50339	3.65261	3.5363	3.4022
187	1.9	3.6	2.09655	2.18237	2.3814	2.50811	2.97254	2.45423	3.67265	3.40349	3.44391
188	1.9	3.6	2.09764	2.19125	2.32472	2.50916	2.7013	2.48718	3.74728	3.34164	3.54142
189	1.9	3.6	2.12586	2.46077	2.23815	2.49335	2.67763	2.48853	3.74865	3.32554	3.38511
190	1.9	3.6	2.1299	2.55688	2.33543	2.61349	2.64915	2.49282	3.78242	3.4581	3.21752
191	1.9	3.6	2.08645	2.54038	2.45245	2.66022	2.63824	2.51647	3.77938	3.47584	3.33022
192	1.9	3.6	2.18816	2.50314	2.60393	2.6167	2.63531	2.52165	3.73552	3.42451	3.36002
193	1.9	3.6	2.14513	2.46841	2.49487	2.58899	2.64219	2.54534	3.48912	3.42306	3.34709
194	1.9	3.6	2.17743	2.34026	2.46622	2.65533	2.62345	2.47484	3.52481	3.43368	3.33729
195	1.9	3.6	2.33483	2.42674	2.55423	2.54816	2.70729	2.53703	3.48877	3.4652	3.27224
196	1.9	3.6	2.3338	2.21611	2.57332	2.43744	2.7216	2.71764	3.50971	3.42781	3.52108
197	1.9	3.6	2.34441	2.17312	2.36811	2.33745	2.72021	2.80129	3.4686	3.3511	3.76339
198	1.9	3.6	2.41933	2.21674	2.32441	2.37122	2.69657	2.84722	3.46778	3.34861	3.70534
199	1.9	3.6	2.2756	2.25477	2.10979	2.29583	2.62201	2.97584	3.43092	3.39553	3.43401
200	1.9	3.6	2.38664	2.30263	2.08044	2.19599	2.58442	2.89116	3.79525	3.39955	3.39613

## Sheet: cavity volume
PD-1 interface cavity volume
time	Closed	Open	apo1	apo2	apo3	GDG1	GDG2	GDG3	GDY1	GDY2	GDY3
1	187.12	419.71	227.36	152.526	217.619	259.905	259.801	165.247	410.49	357.265	362.538
2	187.12	419.71	205.204	157.659	223.464	257.562	247.561	170.034	409.818	395.934	339.568
3	187.12	419.71	200.473	153.809	200.613	242.717	276.84	177.501	412.187	401.063	341.69
4	187.12	419.71	196.45	171.959	193.11	249.023	271.113	183.361	409.597	394.399	349.254
5	187.12	419.71	182.717	165.426	178.764	235.667	272.086	188.729	415.326	400.647	358.649
6	187.12	419.71	174.191	160.494	172.59	236.009	285.07	191.089	408.197	401.053	345.111
7	187.12	419.71	166.56	170.357	161.406	258.203	281.601	193.757	415.796	400.081	331.361
8	187.12	419.71	147.401	158.263	161.691	266.807	270.047	215.606	408.526	401.949	315.38
9	187.12	419.71	140.679	146.661	153.603	258.741	274.056	213.047	423.36	377.204	300.033
10	187.12	419.71	148.787	160.729	149.347	265.116	274.14	220.111	429.324	374.187	292.927
11	187.12	419.71	149.876	151.986	141.147	253.106	272.586	221.7	425.61	372.22	290.253
12	187.12	419.71	174.596	162.51	155.929	255.9	256.581	229.216	397.017	368.376	269.281
13	187.12	419.71	205.554	160.259	168.719	258.283	250.106	222.609	393.666	376.116	292.553
14	187.12	419.71	211.39	153.107	177.147	227.731	237.324	211.561	394.741	369.13	314.744
15	187.12	419.71	212.116	151.91	170.589	215.5	230.74	201.294	417.901	367.74	336.637
16	187.12	419.71	227.857	160.237	167.196	212.27	227.449	238.357	397.956	362.951	377.884
17	187.12	419.71	218.059	142.15	172.483	219.253	197.696	262.029	376.13	363.797	394.09
18	187.12	419.71	228.334	136.717	192.346	221.644	183.861	274.541	389.746	367.719	401.82
19	187.12	419.71	221.483	139.34	192.616	209.437	180.676	275.784	418.924	377.691	417.837
20	187.12	419.71	208.58	139.133	177.374	238.713	198.569	302.037	422.967	390.303	409.684
21	187.12	419.71	214.466	141.254	184.946	257.903	214.563	317.077	406.799	404.711	409.384
22	187.12	419.71	254.156	163.811	187.736	271.737	219.811	348.589	389.05	420.974	404.88
23	187.12	419.71	277.336	157.957	182.444	321.014	231.907	342.96	386.659	429.629	399.799
24	187.12	419.71	288.59	164.194	201.31	318.833	250.7	318.276	389.85	429.147	399.659
25	187.12	419.71	292.893	177.507	187.604	350.45	267.806	317.973	378.661	428.024	395.883
26	187.12	419.71	292.589	172.41	191.123	369.079	280.361	318.244	381.639	417.27	413.986
27	187.12	419.71	300.479	182.081	199.929	373.706	275.991	307.773	385.244	407.403	401.664
28	187.12	419.71	288.043	174.99	190.594	364.88	267.113	304.217	376.527	407.314	404.479
29	187.12	419.71	263.396	168.981	192.46	365.646	291.306	286.54	379.194	402.724	401.491
30	187.12	419.71	242.194	168.194	203.197	332.97	287.38	274.92	400.829	416.534	394.064
31	187.12	419.71	237.029	158.536	191.484	352.243	276.323	270.154	409.077	428.044	380.607
32	187.12	419.71	222.773	148.503	180.161	340.576	275.484	282.184	400.09	439.869	364.556
33	187.12	419.71	213.68	151.709	168.217	321.01	298.056	279.246	384.211	441.166	353.684
34	187.12	419.71	180.046	137.334	167.28	271.953	303.487	290.09	365.109	430.426	377.599
35	187.12	419.71	168.27	141.696	162.83	271.39	310.366	286.85	363.876	422.013	364.603
36	187.12	419.71	153.509	135.319	164.264	253.837	306.75	279.129	369.193	420.606	367.489
37	187.12	419.71	145.013	139.554	148.614	257.693	305.899	274.967	351.234	410.443	352.389
38	187.12	419.71	156.487	132.357	151.491	222.49	313.08	269.316	347.673	397.616	354.44
39	187.12	419.71	165.004	136.541	174.144	201.099	330.797	268.486	362.786	388.404	379.221
40	187.12	419.71	174.446	133.429	176.376	211.654	314.711	273.571	370.846	385.879	385.219
41	187.12	419.71	186.834	132.047	180.794	225.703	298.121	274.164	361.444	387.964	371.023
42	187.12	419.71	199.217	125.42	188.243	232.366	288.394	286.577	380.206	379.299	400.653
43	187.12	419.71	227.723	124.899	180.249	215.316	260.903	313.914	373.617	375.539	388.936
44	187.12	419.71	224.894	120.443	192.381	207.557	269.224	342.983	369.763	368.544	414.867
45	187.12	419.71	195.006	133.52	200.484	225.293	264.114	371.099	351.359	362.16	434.061
46	187.12	419.71	181.364	128.83	175.573	256.907	232.004	370.297	333.547	359.871	423.836
47	187.12	419.71	150.709	132.74	168.436	274.599	223.391	388.136	322.407	360.551	419.716
48	187.12	419.71	143.394	142.817	166.121	299.324	247.956	385.534	329.53	357.706	400.989
49	187.12	419.71	137.031	143.3	160.199	312.96	276.939	375.427	323.554	375.773	386.047
50	187.12	419.71	108.069	146.427	166.114	363.907	305.036	357.941	321.444	366.176	394.916
51	187.12	419.71	110.901	154.861	169.093	384.191	307.749	309.55	318.91	372.949	372.12
52	187.12	419.71	117.894	157.913	150.291	401.994	295.854	275.937	337.051	386.337	351.55
53	187.12	419.71	119.829	164.654	166.976	371.383	301.756	243.876	350.627	388.069	342.166
54	187.12	419.71	129.826	173.573	167.743	335.373	316.937	207.15	342.799	390.116	328.993
55	187.12	419.71	144.563	165.694	177.513	325.786	322.244	185.134	344.067	385.9	338.729
56	187.12	419.71	138.121	173.473	171.93	316.21	326.163	186.691	321.937	381.586	323.067
57	187.12	419.71	163.923	174.65	160.179	291.766	316.924	200.504	327.134	387.289	302.081
58	187.12	419.71	179.493	176.999	151.456	264.48	311.127	217.306	328.354	381.327	320.026
59	187.12	419.71	185.53	187.066	162.777	225.743	322.487	247.123	319.393	373.439	328.976
60	187.12	419.71	195.77	192.577	161.83	224.754	325.079	270.006	317.107	380.009	329.65
61	187.12	419.71	202.987	194.139	170.716	238.637	305.82	290.474	320.861	395.669	332.58
62	187.12	419.71	197.541	211.844	152.931	217.106	285.67	317.451	315.09	403.701	337.869
63	187.12	419.71	198.769	214.19	156.109	234.68	262.816	312.427	329.507	403.723	332.663
64	187.12	419.71	164.703	207.9	172.793	208.057	270.74	291.187	327.371	402.334	352.344
65	187.12	419.71	153.454	203.84	183.85	212.856	273.171	288.739	338.627	406.141	339.784
66	187.12	419.71	142.843	182.351	172.476	235.281	287.537	260.811	340.413	416.491	336.341
67	187.12	419.71	146.62	174.134	164.921	250.996	288.743	249.831	326.879	402.587	340.676
68	187.12	419.71	162.926	157.636	149.373	253.777	291.279	225.641	337.33	377.261	355.153
69	187.12	419.71	151.14	141.331	158.464	258.099	297.831	210.259	351.316	372.607	341.053
70	187.12	419.71	161.447	153.249	164.224	219.216	338.931	211.72	358.537	367.849	342.496
71	187.12	419.71	184.57	151.849	149.573	232.916	349.863	242.823	362.809	370.194	322.523
72	187.12	419.71	178.937	164.997	142.373	240.627	341.999	258.177	349.639	366.413	321.584
73	187.12	419.71	189.496	185.14	139.96	250.583	319.439	281.04	346.444	357.067	313.397
74	187.12	419.71	178.743	185.151	146.19	247.851	311.974	291.96	358.311	365.654	314.837
75	187.12	419.71	153.347	194.213	163.68	250.706	338.543	301.421	357.746	381.797	309.743
76	187.12	419.71	168.046	208.003	171.377	273.851	333.896	300.99	354.127	404.189	318.8
77	187.12	419.71	166.941	205.56	169.079	315.661	284.531	307.147	345.14	411.85	323.62
78	187.12	419.71	155.099	218.369	167.133	321.577	282.27	261.341	343.166	416.393	329.619
79	187.12	419.71	161.083	199.903	174.327	324.553	292.619	272.784	342.921	421.759	321.534
80	187.12	419.71	154.123	185.99	169.754	338.616	274.804	266.339	362.294	412.396	327.253
81	187.12	419.71	140.49	183.981	161.384	366.65	261.614	247.169	370.977	408.459	318.137
82	187.12	419.71	137.204	175.14	145.27	383.547	239.421	236.26	371.63	419.174	314.95
83	187.12	419.71	135.676	160.816	144.683	383.461	213.741	226.053	369.52	406.866	314.687
84	187.12	419.71	130.149	145.817	130.477	372.337	207.109	196.681	379.393	414.756	321.659
85	187.12	419.71	138.951	146.933	126.789	396.249	192.616	224.564	387.79	395.719	336.601
86	187.12	419.71	145.184	155.69	122.889	395.17	186.233	219.533	401.824	379.881	348.269
87	187.12	419.71	152.601	152.634	144.517	373.739	184.534	214.103	396.12	396.219	346.007
88	187.12	419.71	165.25	162.593	155.171	359.109	227.441	251.109	386.564	388.763	351.419
89	187.12	419.71	169.879	155.873	154.04	351.714	242.75	289.193	391.05	369.434	352.33
90	187.12	419.71	166.943	171.011	132.551	350.477	271.816	318.906	400.563	365.581	355.247
91	187.12	419.71	172.937	173.5	129.33	349.553	309.107	344.926	403.75	352.899	355.509
92	187.12	419.71	173.383	164.777	135.479	351.956	295.894	345.781	390.216	353.566	343.38
93	187.12	419.71	170.881	170.301	134.947	370.33	283.584	346.13	385.443	358.046	331.097
94	187.12	419.71	186.957	180.316	125.066	378.294	288.39	347.89	384.924	323.044	329.964
95	187.12	419.71	182.161	170.003	113.651	370.156	264.973	336.327	403.84	343.571	335.473
96	187.12	419.71	199.226	183.297	116.84	370.754	243.017	293.984	396.316	353.651	327.241
97	187.12	419.71	218.69	180.954	120.019	387.926	248.196	281.367	394.687	352.664	322.023
98	187.12	419.71	204.607	181.919	142.524	403.937	231.921	270.943	380.529	358.709	312.477
99	187.12	419.71	211.324	190.671	172.091	400.137	234.54	246.077	372.571	382.027	315.933
100	187.12	419.71	199.823	168.916	163.933	378.496	256.019	199.74	373.351	390.574	333.507
101	187.12	419.71	196.253	178.051	164.553	379.614	287.336	198.453	378.631	403.329	326.57
102	187.12	419.71	194.721	174.014	173.183	364.957	296.546	175.774	358.32	388.117	328.797
103	187.12	419.71	212.774	169.03	202.981	364.613	322.56	203.206	368.349	399.196	322.94
104	187.12	419.71	184.276	162.141	219.603	354.504	331.933	210.957	361.763	402.07	323.347
105	187.12	419.71	201.514	163.133	225.911	336.589	342.861	228.943	366.509	409.55	340.471
106	187.12	419.71	199.621	164.177	217.524	324.267	353.304	250.889	381.95	402.724	342.097
107	187.12	419.71	214.449	168.273	242.959	320.766	351.491	279.681	372.299	392.77	353.777
108	187.12	419.71	208.274	157.061	267.001	312.421	340.886	297.981	358.259	399.964	370.397
109	187.12	419.71	211.697	159.273	261.806	324.059	330.973	299.003	367.384	410.177	373.97
110	187.12	419.71	171.613	156.21	240.503	323.201	311.956	301.636	366.593	384.844	395.653
111	187.12	419.71	197.144	161.25	245.356	285.694	288.959	296.181	372.443	382.491	399.567
112	187.12	419.71	199.246	168.517	219.784	262.621	277.037	288.004	361.937	355.36	399.181
113	187.12	419.71	193.611	154.536	207.456	270.567	277.021	287.707	373.319	342.181	418.083
114	187.12	419.71	194.133	155.266	187.883	283.123	276.933	283.236	382.974	347.801	414.824
115	187.12	419.71	187.929	152.296	152.599	285.509	263.891	253.57	397.421	353.099	409.93
116	187.12	419.71	187.137	159.266	147.291	262.824	276.724	259.746	399.054	359.071	403.524
117	187.12	419.71	202.477	159.977	137.503	238.743	286.467	249.581	390.484	367.803	395.657
118	187.12	419.71	188.55	164.533	111.753	249.474	292.93	246.276	389.591	372.343	391.203
119	187.12	419.71	165.884	158.807	114.537	284.987	280.849	223.891	406.206	387.036	385.674
120	187.12	419.71	155.293	176.249	106.547	280.373	292.619	210.023	397.851	390.221	365.587
121	187.12	419.71	152.824	183.894	112.879	269.787	286.564	199.644	372.44	397.999	350.473
122	187.12	419.71	134.573	200.859	122.851	287.514	300.213	219.183	370.23	395.393	346.604
123	187.12	419.71	142.104	215.056	127.634	320.034	288.251	231.309	370.66	379.884	332.723
124	187.12	419.71	128.77	229.986	129.38	347.834	283.749	243.257	375.374	383.2	320.37
125	187.12	419.71	154.04	231.467	137.859	348.221	276.28	226.053	381.776	386.329	322.307
126	187.12	419.71	154.54	230.671	145.576	327.394	290.421	256.469	383.89	392.343	313.354
127	187.12	419.71	157.634	215.224	153.29	304.963	279.063	266.61	376.273	421.321	321.027
128	187.12	419.71	149.391	210.686	162.139	309.16	264.961	305.047	398.217	425.3	321.846
129	187.12	419.71	182.867	191.069	155.616	290.219	259.984	283.301	405.017	439.414	326.523
130	187.12	419.71	172.509	175.079	149.734	262.126	285.763	286.62	408.039	456.347	341.313
131	187.12	419.71	182.814	156.387	156.341	265.394	297.936	278.823	412.173	441.026	359.666
132	187.12	419.71	169.269	157.136	141.523	277.164	308.82	293.917	416.013	447.797	365.677
133	187.12	419.71	187.903	159.027	131.693	266.031	304.813	287.44	403.141	453.29	378.884
134	187.12	419.71	187.141	168.7	130.326	287.111	299.974	282.826	415.081	444.823	368.04
135	187.12	419.71	182.811	174.866	129.227	298.383	313.63	284.151	422.466	445.51	375.061
136	187.12	419.71	154.061	185.079	143.273	291.687	327.177	310.193	401.921	434.503	360.83
137	187.12	419.71	152.921	178.339	161.04	304.811	279.549	305.927	386.47	425.697	354.867
138	187.12	419.71	143.106	203.231	164.11	309.747	258.536	301.737	385.954	437.474	342.377
139	187.12	419.71	142.284	192.171	175.621	307.447	256.146	311.454	375.7	444.786	345.49
140	187.12	419.71	141.079	200.573	187.449	328.37	248.19	310.856	386.82	448.927	337.923
141	187.12	419.71	140.499	194.897	198.496	352.31	245.916	332.953	385.329	454.949	353.806
142	187.12	419.71	139.476	177.956	202.169	352.436	256.627	327.921	402.114	445.33	358.164
143	187.12	419.71	149.197	163.407	201.447	358.866	252.621	307.351	407.356	439.851	381.767
144	187.12	419.71	144.773	170.057	204.493	379.524	286.92	320.469	411.58	435.739	389.464
145	187.12	419.71	148.924	150.811	211.58	374.124	289.907	327.437	411.879	432.791	394.674
146	187.12	419.71	127.071	159.004	222.369	361.06	284.03	319.836	418.347	436.326	387.496
147	187.12	419.71	125.691	138.151	220.42	355.397	293.659	337.47	422.271	428.257	378.941
148	187.12	419.71	120.24	132.464	221.807	330.234	281.507	313.801	408.23	412.171	368.764
149	187.12	419.71	124.039	133.217	220.681	301.301	275.564	301.047	390.519	425.227	370.209
150	187.12	419.71	149.381	143.79	218.231	301.921	272.409	309.973	391.877	443.379	355.476
151	187.12	419.71	162.994	142.213	202.333	272.25	278.034	303.099	398.987	443.94	351.49
152	187.12	419.71	172.586	133.381	199.994	243.721	294.2	316.786	385.263	450.98	349.417
153	187.12	419.71	177.211	125.699	190.44	262.056	312.217	324.591	384.003	440.341	335.349
154	187.12	419.71	167.383	138.251	195.829	275.449	307.41	288.64	379.943	437.841	362.046
155	187.12	419.71	180.49	152.006	171.163	288.967	298.597	284.043	385.097	436.914	368.394
156	187.12	419.71	181.851	147.701	181.199	307.159	274.093	293.873	385.923	433.199	368.776
157	187.12	419.71	161.25	155.731	170.349	296.661	252.267	294.58	402.12	435.387	367.543
158	187.12	419.71	149.971	149.583	196.237	316.523	234.189	277.341	402.174	439.876	341.33
159	187.12	419.71	142.456	159.016	194.32	336.689	212.01	260.606	419.266	449.759	338.41
160	187.12	419.71	136.509	167.76	206.501	348.911	205.621	252.483	423.781	453.55	352.446
161	187.12	419.71	161.557	173.98	206.661	321.111	213.96	263.061	428.21	453.074	329.343
162	187.12	419.71	173.556	157.494	240.864	311.879	259.261	273.064	433.437	475.72	326.91
163	187.12	419.71	188.317	164.637	201.716	279.91	282.604	268.244	429.019	476.437	315.796
164	187.12	419.71	188.94	146.677	213.954	288.88	285.661	275.913	427.737	469.68	308.527
165	187.12	419.71	200.224	153.064	183.32	279.253	298.379	271.591	419.454	469.54	348.45
166	187.12	419.71	197.044	149.313	179.314	273.076	320.114	269.023	415.471	456.453	365.907
167	187.12	419.71	202.367	136.48	164.233	255.93	331.091	256.103	410.959	443.109	369.281
168	187.12	419.71	180.721	112.54	157.454	265.911	357.524	260.971	398.696	437.284	374.019
169	187.12	419.71	182.183	108.45	135.241	245.966	334.967	248.799	379.91	409.566	371.164
170	187.12	419.71	163.479	129.281	151.566	255.2	328.764	223.187	386.79	391.654	376.04
171	187.12	419.71	153.819	129.163	150.359	256.35	356.083	227.82	381.213	398.249	399.853
172	187.12	419.71	143.613	122.764	155.719	250.903	363.121	244.216	395.293	398.35	374.78
173	187.12	419.71	155.487	122.271	154.477	246.126	377.694	255.364	402.164	405.307	382.533
174	187.12	419.71	153.729	130.263	158.694	223.879	362.539	266.201	384.746	420.179	382.914
175	187.12	419.71	158.964	158.213	161.78	223.844	343.771	273.941	393.501	444.346	395.531
176	187.12	419.71	153.734	176.037	143.276	241.987	360.78	301.863	412.277	455.324	383.787
177	187.12	419.71	178.926	155.273	135.727	233.486	377.081	343.22	409.344	472.606	371.321
178	187.12	419.71	177.87	146.876	125.92	230.64	370.38	330.871	401.883	469.523	348.12
179	187.12	419.71	189.616	158.317	125.729	212.673	370.366	336.129	391.257	474.774	352.223
180	187.12	419.71	206.811	155.156	126.016	218.166	351.349	328.984	376.697	468.746	333.924
181	187.12	419.71	220.983	156.601	138.736	232.336	357.74	318.147	387.014	468.353	340.069
182	187.12	419.71	245.919	131.817	138.833	213.374	371.706	336.503	387.021	455.857	321.301
183	187.12	419.71	265.381	123.41	172.856	201.921	367.246	329.86	388.87	457.356	342.401
184	187.12	419.71	247.941	121.133	198.81	225.97	370.163	307.211	381.604	450.164	370.337
185	187.12	419.71	269.43	133.466	199.117	206.593	378.904	309.351	387.226	449.903	377.441
186	187.12	419.71	257.486	140.737	213.077	205.533	383.289	307.079	383.493	439.366	380.184
187	187.12	419.71	228.89	143.327	224.743	199.72	391.207	315.263	386.367	447.823	385.284
188	187.12	419.71	215.091	130.716	225.471	193.31	378.326	341.247	389.281	437.583	394.576
189	187.12	419.71	189.634	136.314	210.714	206.95	346.554	327.139	406.336	435.083	402.203
190	187.12	419.71	165.607	129.06	198.143	192.82	320.571	322.023	389.157	416.977	393.69
191	187.12	419.71	195.089	141.196	174.516	187.446	302.293	315.594	390.899	416.401	373.711
192	187.12	419.71	176.217	142.893	185.097	215.633	277.593	315.423	393.089	412.521	381.884
193	187.12	419.71	183.573	142.326	177.173	243.707	245.07	294.39	419.974	413.954	393.163
194	187.12	419.71	178.999	167.589	158.339	250.079	222.49	267.349	410.203	418.423	388.561
195	187.12	419.71	178.433	165.44	165.333	244.126	215.133	244.919	403.649	414.221	380.394
196	187.12	419.71	170.804	173.127	175.336	252.966	228.504	220.681	385.79	401.806	376.599
197	187.12	419.71	156.144	177.874	181.729	260.823	234.04	195.253	392.669	414.05	378.656
198	187.12	419.71	119.405	179.257	192.074	267.243	247.987	192.104	394.093	415.42	387.263
199	187.12	419.71	117.712	185.307	192.397	252.118	240.266	179.88	387.328	411.28	389.432
200	187.12	419.71	105.84	190.166	208.67	236.658	226.211	180.782	345.652	418.65	382.065

## Sheet: Ile126 dihedral
Ile126 dihedral angle
				c	e		j	i		o	l
time	Closed	Open	ADY1	ADY2	ADY3	GDG1	GDG2	GDG3	GDY1	GDY2	GDY3
1	80.1	-185.6	58.1923	-184.41	-139.971	42.058	63.0478	68.2299	55.5667	54.7642	23.8617
2	80.1	-185.6	79.5648	-167.769	-110.295	39.133	77.7569	74.2692	42.0078	55.5929	23.6989
3	80.1	-185.6	52.2024	-175.04	-128.574	70.5512	71.8987	55.9351	56.8764	43.4042	58.4981
4	80.1	-185.6	80.9073	-193.835	-133.143	59.1187	47.5032	69.4591	46.9972	29.2856	44.5727
5	80.1	-185.6	38.0881	-188.861	-137.957	58.5724	78.0893	70.1509	55.274	37.6685	52.1259
6	80.1	-185.6	45.1221	-173.411	-138.915	44.9661	74.4583	53.9652	44.7868	48.5122	46.7332
7	80.1	-185.6	48.9928	-176.506	-190.656	45.5675	86.9732	43.5193	-95.6437	38.7843	45.0251
8	80.1	-185.6	37.4564	-189.317	-185.767	44.6361	43.0072	79.8461	-165.53	46.1235	56.7829
9	80.1	-185.6	54.056	-193.489	-187.332	60.3447	45.4412	58.8131	-48.9375	45.9449	62.2669
10	80.1	-185.6	53.4834	-183.321	-153.022	36.8959	45.5896	70.9479	-62.1741	56.8471	36.3425
11	80.1	-185.6	42.3464	-185.855	-165.448	58.2578	40.991	45.7088	-73.0285	53.2885	49.1056
12	80.1	-185.6	-60.5779	-195.747	-152.675	55.1219	67.5431	29.8661	-153.252	51.3767	36.8998
13	80.1	-185.6	-81.1504	-175.462	-136.337	70.8725	58.4766	68.4183	-67.2536	35.8893	54.1569
14	80.1	-185.6	5.51907	-142.414	-176.42	61.6181	57.0364	70.5577	-199.056	38.5262	24.5943
15	80.1	-185.6	-153.684	-173.783	-165.534	68.4276	54.2989	45.3777	-134.254	48.2051	40.7507
16	80.1	-185.6	-139.054	-180.52	-120.607	69.1116	58.0177	62.0504	-52.903	39.9185	63.904
17	80.1	-185.6	-56.2555	-175.49	-152.198	81.2332	67.5095	53.91	38.4218	33.5035	63.8718
18	80.1	-185.6	-145.423	-186.172	-144.276	67.3823	56.1461	56.2655	-179.035	20.014	74.4546
19	80.1	-185.6	-186.047	-192.493	-139.592	41.6632	73.4884	60.5747	-145.835	41.32	38.6292
20	80.1	-185.6	-185.394	-183.262	-144.721	65.2604	42.0434	32.5132	-3.30019	59.0858	36.4589
21	80.1	-185.6	-153.158	-165.96	-130.727	77.5003	51.3466	64.3158	11.934	57.5574	54.7088
22	80.1	-185.6	-139.168	-127.772	-146.645	77.4884	32.0441	47.362	-174.342	15.8687	25.2123
23	80.1	-185.6	-120.848	-167.171	-164.691	62.1568	47.6217	49.459	-168.277	47.5304	54.7394
24	80.1	-185.6	-145.694	-153.113	-142.223	72.6349	79.1271	69.8349	-171.097	56.9876	75.4207
25	80.1	-185.6	-157.204	-156.029	-150.433	78.2452	-152.263	63.4221	-177.294	43.6267	73.2928
26	80.1	-185.6	-130.532	-184.84	-168.711	69.5175	-176.21	68.9386	-165.896	44.9681	37.6386
27	80.1	-185.6	-137.68	-182.909	-181.758	68.9896	-176.957	76.0596	-77.8421	31.7741	44.4464
28	80.1	-185.6	-137.708	-151.133	-170.975	70.2012	-192.927	60.4075	-175.978	40.9098	51.2814
29	80.1	-185.6	-128.699	-171.269	-170.258	-120.873	-169.875	74.8327	-171.176	31.5307	48.9063
30	80.1	-185.6	-141.635	-181.127	-182.084	-123.037	-157.947	81.4479	-189.479	43.9754	66.7527
31	80.1	-185.6	-162.851	-176.866	-167.094	-146.721	-166.956	71.794	-185.32	53.6784	42.868
32	80.1	-185.6	-144.984	-178.462	-175.739	-141.857	-168.752	64.2918	-193.277	45.5184	48.9768
33	80.1	-185.6	-161.368	-176.21	-150.499	-151.009	-144.593	76.7175	-143.394	58.0877	48.157
34	80.1	-185.6	-132.262	-173.149	-179.489	-174.182	-214.635	45.3324	-169.941	56.311	51.9367
35	80.1	-185.6	-130.717	-197.466	-158.837	-134.726	-177.492	54.1882	-151.314	33.6682	52.0714
36	80.1	-185.6	-149.766	-168.639	-148.984	71.4368	48.5399	45.7061	-176.614	42.6824	48.9939
37	80.1	-185.6	-143.573	-187.469	-140.283	68.2693	54.0903	45.634	-178.934	33.6674	65.3703
38	80.1	-185.6	-147.385	-152.585	-162.239	70.6992	69.5285	62.8153	-169.71	36.2193	63.8594
39	80.1	-185.6	-154.011	-134.579	-156.41	67.362	56.0747	71.0166	-176.792	38.3062	58.7351
40	80.1	-185.6	-138.976	-174.241	-189.072	89.2366	65.948	55.033	-173.295	49.0547	63.6062
41	80.1	-185.6	-138.975	-165.118	-163.097	65.7528	59.3567	85.5641	59.118	49.535	37.9905
42	80.1	-185.6	-147.941	-169.257	-207.588	82.2285	68.7974	64.1417	73.157	33.9694	70.1068
43	80.1	-185.6	-138.156	-186.378	-160.965	59.4779	65.6081	60.3114	58.0799	46.0262	43.0032
44	80.1	-185.6	-150.899	-205.168	-162.619	63.6705	66.0163	79.84	-72.5782	41.9882	50.7068
45	80.1	-185.6	-155.068	-195.563	-185.951	-130.668	63.8692	69.8434	54.334	45.3388	28.8347
46	80.1	-185.6	-150.473	-163.22	-166.528	-142.98	65.4766	38.7561	33.6259	63.842	41.6884
47	80.1	-185.6	-139.524	-146.619	-197.978	-134.972	63.2611	52.1426	39.8209	36.7391	27.6937
48	80.1	-185.6	-155.399	-172.397	-183.119	-132.251	38.9007	49.1726	38.9192	61.2321	50.7913
49	80.1	-185.6	-140.407	-147.182	-151.663	-131.381	47.0556	46.5263	42.9487	50.3993	46.1061
50	80.1	-185.6	-136.046	-159.922	-201.905	-133.965	60.3646	52.1452	54.548	41.2363	25.5136
51	80.1	-185.6	-178.333	-145.749	-186.587	-131.2	68.4265	61.8614	50.0345	49.4391	48.2272
52	80.1	-185.6	-139.942	-167.325	-201.321	-151.71	40.9957	-124.029	45.3235	42.9809	43.6129
53	80.1	-185.6	-144.604	-173.986	-212.769	-133.169	44.7033	-145.695	-72.1662	46.3437	53.6472
54	80.1	-185.6	-194.503	-130.568	-197.879	-136.685	52.5744	-108.402	55.6603	50.7086	45.5723
55	80.1	-185.6	-156.823	-212.289	-196.12	-141.081	56.0199	-118.254	52.4107	60.2077	41.5299
56	80.1	-185.6	-195.376	-172.653	-223.363	-132.738	57.0792	-130.495	-153.666	-26.0697	46.9491
57	80.1	-185.6	-180.015	-140.468	-177.564	80.6401	78.1089	-122.477	38.1781	86.4451	49.7635
58	80.1	-185.6	-205.33	-176.546	-199.999	51.1502	45.8892	-149.56	63.4726	23.0169	41.9869
59	80.1	-185.6	-168.843	-186.076	-169.07	-150.411	76.8684	-143.362	50.6829	51.2658	44.8571
60	80.1	-185.6	-180.973	-161.947	-180.037	-146.179	87.7834	-128.061	70.7623	0.143985	51.3228
61	80.1	-185.6	-184.66	-210.596	-185.528	-130.459	52.8699	-153.621	48.4855	38.9855	50.0816
62	80.1	-185.6	-153.919	-177.738	-175.927	-146.078	43.3871	-112.657	40.5858	28.777	36.6701
63	80.1	-185.6	45.8799	-166.67	-180.913	-138.852	69.8859	-196.312	64.848	20.3651	43.3808
64	80.1	-185.6	-164.939	-187.102	-174.986	-144.37	83.1249	-194.348	49.5759	15.7395	59.9685
65	80.1	-185.6	-147.917	-178.728	-191.421	-143.011	73.3381	-184.329	50.6518	62.7411	47.0039
66	80.1	-185.6	-148.63	-154.401	-198.02	-129.399	50.7938	-190.138	36.5735	40.3878	50.0164
67	80.1	-185.6	-198.097	-206.777	-165.522	-131.47	75.6701	-172.921	47.4089	73.0335	57.574
68	80.1	-185.6	-144.533	-174.86	-188.169	-127.919	91.8035	-215.497	56.6728	55.435	56.168
69	80.1	-185.6	-176.278	-164.421	-174.599	-147.048	80.1833	-180.73	53.8752	52.6231	53.2231
70	80.1	-185.6	-173.535	-159.999	-181.135	-141.255	81.1908	62.6549	53.7939	51.1831	55.3107
71	80.1	-185.6	-167.971	-154.509	-166.364	-128.525	84.7246	61.4034	53.7267	25.145	59.3002
72	80.1	-185.6	-193.553	-166.652	-167.661	-145.131	82.3876	43.4157	40.0438	57.9082	45.6455
73	80.1	-185.6	-156.543	-172.115	-188.942	-144.753	71.4924	49.1769	55.8655	57.3917	42.6332
74	80.1	-185.6	-148.092	-163.38	-146.603	-131.405	87.7381	68.2078	53.3533	43.3311	58.8548
75	80.1	-185.6	-190.358	-126.986	-145.849	-140.182	53.2087	59.3755	30.6681	28.3838	50.903
76	80.1	-185.6	-153.05	-172.927	-131.463	-120.545	68.2091	52.4787	46.1	44.0639	60.3075
77	80.1	-185.6	-165.566	-183.105	-148.822	-136.237	43.3698	38.4804	58.5462	46.926	54.9636
78	80.1	-185.6	-169.683	-183.549	-144.454	-119.754	-144.103	66.2096	35.2637	42.3167	64.1393
79	80.1	-185.6	-186.163	-184.359	-144.997	-110.722	-141.376	49.144	37.1123	43.8905	55.5046
80	80.1	-185.6	-156.827	-168.89	-182.133	-132.871	69.3778	65.7948	44.6085	55.229	63.7427
81	80.1	-185.6	-158.113	-185.949	-174.793	-109.284	56.896	-176.89	56.2933	67.8547	48.035
82	80.1	-185.6	-156.296	-172.342	-181.877	-126.54	82.2376	-178.781	33.4518	44.3473	41.2675
83	80.1	-185.6	-166.981	-155.669	-177.952	-109.821	82.0679	-179.169	42.1823	55.0596	63.0142
84	80.1	-185.6	-177.585	-192.554	-203.215	-135.434	-50.8949	-211.352	63.0873	50.3014	49.4396
85	80.1	-185.6	-171.761	-177.197	-169.388	-130.735	-51.8809	-173.29	48.7182	31.2688	56.5864
86	80.1	-185.6	-162.981	-170.62	-200.772	-157.5	-112.324	-166.733	44.4725	63.9596	45.6761
87	80.1	-185.6	-175.569	-176.631	-156.96	-130.749	82.4847	-169.01	43.0791	48.2802	46.7305
88	80.1	-185.6	-180.594	-174.63	-145.291	-129.585	51.3671	-192.796	39.2036	44.037	48.9596
89	80.1	-185.6	-175.341	-171.476	-148.619	-123.612	-57.6449	-200.946	26.2888	30.8656	43.9833
90	80.1	-185.6	-179.195	-170.862	-150.975	-191.248	-57.5711	-169.16	53.2405	40.0401	35.3134
91	80.1	-185.6	-185.159	-187.171	-156.044	-219.332	-142.865	-194.224	55.3387	35.5339	53.9028
92	80.1	-185.6	-174.427	-152.931	-148.479	-140.373	-143.892	-188.333	43.8765	50.5227	58.5258
93	80.1	-185.6	-207.57	-173.895	-150.344	-120.226	64.3058	-172.969	34.7116	40.386	67.2674
94	80.1	-185.6	-186.089	-185.981	-144.649	56.0331	69.2362	-198.651	49.2417	62.5155	38.8081
95	80.1	-185.6	-166.382	-140.52	-169.962	94.716	44.8096	-174.198	49.7598	56.7922	47.7466
96	80.1	-185.6	-184.023	-150.646	-169.365	-115.244	88.1525	-179.925	44.9208	55.7666	57.6984
97	80.1	-185.6	-161.795	-188.756	-135.774	-143.917	48.4948	-190.146	52.8415	-2.3457	36.8659
98	80.1	-185.6	-204.231	44.7649	-190.124	-143.16	67.8052	-192.337	52.2707	48.1564	63.3067
99	80.1	-185.6	-156.8	-159.313	-180.34	-150.774	64.44	-192.053	50.0989	47.1594	64.5136
100	80.1	-185.6	-172.35	-163.466	-176.361	-124.922	-151.513	-185.59	29.7575	53.4435	39.9549
101	80.1	-185.6	-176.538	-162.123	-173.672	-126.142	-143.848	-182.514	20.2262	28.5773	49.9558
102	80.1	-185.6	-166.392	-200.859	-172.884	-116.448	86.0315	-204.346	46.4145	50.8146	47.1524
103	80.1	-185.6	-169.937	-160.361	-190.001	-122.537	48.2931	-203.286	48.398	62.1649	46.6216
104	80.1	-185.6	-193.896	-155.999	-189.401	-124.348	-69.4035	-190.781	47.9731	77.4744	44.609
105	80.1	-185.6	-179.322	-180.854	-173.091	-140.867	-77.2489	-178.22	35.0623	46.8719	60.8257
106	80.1	-185.6	-165.182	-189.93	-159.141	-151.49	-154.341	-158.802	56.8109	57.4733	52.8661
107	80.1	-185.6	-177.538	-191.715	-172.083	-128.689	52.0275	-176.617	57.5044	70.6602	66.0399
108	80.1	-185.6	-171.494	-162.496	-177.493	-144.654	73.5796	-184.644	-80.192	41.4213	-58.6562
109	80.1	-185.6	-171.684	-172.239	-191.358	70.362	53.5263	-183.864	47.2772	44.8422	49.5335
110	80.1	-185.6	-163.321	-184.708	-182.703	72.04	48.1681	-172.742	52.1588	28.9689	30.1843
111	80.1	-185.6	-164.074	-171.816	-188.25	42.7627	43.6686	-182.718	70.9461	52.9465	49.5526
112	80.1	-185.6	-159.659	-170.754	-174.691	70.7112	59.0662	-187.524	45.9353	58.2003	49.7305
113	80.1	-185.6	-181.886	-189.748	-188.769	81.4464	89.3876	-195.938	26.0694	55.2094	43.7021
114	80.1	-185.6	-121.889	-161.424	-173.062	65.293	-113.749	-177.778	33.146	25.4864	42.2464
115	80.1	-185.6	-182.911	-177.373	-185.78	50.5692	-122.646	-213.425	53.7468	-3.45397	45.4797
116	80.1	-185.6	-156.158	-177.01	-181.893	63.1662	-48.7052	-195.42	57.529	21.0349	43.8683
117	80.1	-185.6	-166.47	-170.676	-158.132	57.0028	-107.779	-216.666	33.42	39.4089	84.2967
118	80.1	-185.6	-164.223	-173.855	-174.735	62.7458	11.133	53.0367	32.5644	44.7276	58.2808
119	80.1	-185.6	-166.341	-179.853	-180.541	58.2286	3.53536	47.2859	27.9917	66.189	67.0533
120	80.1	-185.6	-189.356	-167.446	-176.505	58.0898	-29.8165	47.2333	43.4411	51.2751	69.9219
121	80.1	-185.6	-157.231	-162.055	-194.105	68.2296	46.77	-90.8851	45.8871	37.1662	29.5752
122	80.1	-185.6	-184.189	-195.686	-199.176	53.9527	52.9637	-83.4231	72.622	61.09	81.2917
123	80.1	-185.6	-175.293	-162.393	-211.579	53.9655	50.2872	-89.842	62.4223	50.0047	-107.672
124	80.1	-185.6	-197.228	-202.794	-106.914	63.9754	74.4896	-84.7302	58.827	35.0716	52.0871
125	80.1	-185.6	-186.372	-180.463	-206.037	45.7087	71.009	-91.8131	53.4466	43.845	44.3122
126	80.1	-185.6	-172.783	-182.517	-179.417	72.0813	53.0805	-100.08	48.2112	46.7105	49.7087
127	80.1	-185.6	-167.953	-178.259	-187.587	62.0503	81.4631	-85.656	38.2022	41.6561	43.5574
128	80.1	-185.6	-185.426	-181.386	-182.636	66.3687	77.3009	-100.782	37.6893	43.4497	61.905
129	80.1	-185.6	-139.502	-172.76	-154.064	64.316	-145.772	-83.835	51.8964	37.8301	59.6342
130	80.1	-185.6	-153.661	-184.576	-205.017	51.2286	-147.038	-53.0197	48.723	41.717	42.2512
131	80.1	-185.6	-189.835	-224.743	-207.379	68.9389	-135.221	55.9494	54.0918	42.0237	27.424
132	80.1	-185.6	-166.864	39.1411	-185.592	84.2868	-137.107	60.4998	32.2938	38.8086	47.6578
133	80.1	-185.6	-169.922	42.5925	-179.559	71.7937	69.5337	47.603	68.6708	47.3322	46.8628
134	80.1	-185.6	-160.161	53.8429	-178.377	60.2095	80.525	53.8838	64.7435	47.7478	44.4191
135	80.1	-185.6	-179.193	31.3228	-181.535	45.7061	70.0605	70.7217	64.2352	51.5272	49.3742
136	80.1	-185.6	-160.831	51.686	-181.505	60.3624	61.4252	52.179	38.081	35.3981	27.046
137	80.1	-185.6	-197.79	50.3637	-193.628	85.5644	44.9659	71.0179	49.0635	50.9608	54.5776
138	80.1	-185.6	-182.642	56.8951	-176.132	69.8809	49.4521	51.4565	47.242	41.5109	40.1483
139	80.1	-185.6	-158.507	41.664	-181.415	38.7559	63.8226	59.9186	35.3447	62.3505	41.3378
140	80.1	-185.6	-178.297	67.0112	-179.236	53.1974	59.3579	59.4964	40.3129	27.4465	21.0573
141	80.1	-185.6	-133.348	3.53207	-169.542	61.8619	-133.578	71.9028	46.1314	52.4401	58.0746
142	80.1	-185.6	-181.816	39.4802	-189.935	-104.025	-140.072	38.1083	36.9789	71.4014	58.2319
143	80.1	-185.6	-116.449	72.2135	-181.238	-130.495	-143.776	47.6101	51.1068	42.5705	53.7727
144	80.1	-185.6	-160.569	71.4859	-166.752	-130.338	-155.858	73.0987	53.3472	57.5982	39.4858
145	80.1	-185.6	-140.192	17.7424	-134.895	-153.621	-137.906	71.6097	48.0579	49.1876	47.0281
146	80.1	-185.6	-201.267	37.5801	-129.187	-185.63	46.2161	64.67	39.7414	78.544	64.2735
147	80.1	-185.6	-149.466	-173.881	-125.822	-190.138	58.8184	75.4949	52.2195	47.9053	-91.0204
148	80.1	-185.6	-129.757	-176.69	-151.004	-185.07	49.952	44.3744	23.4494	52.5612	49.3259
149	80.1	-185.6	-130.262	-157.17	-124.248	61.4038	-138.748	55.2277	12.3504	54.5785	42.5174
150	80.1	-185.6	-141.108	-150.745	-153.332	71.5103	-181.436	56.8208	54.3976	51.4658	62.9976
151	80.1	-185.6	-134.998	-166.199	-139.11	52.4786	-183.568	50.1581	56.4871	51.6437	57.1265
152	80.1	-185.6	-127.072	-161.118	-145.249	57.5382	-193.988	50.6697	46.2351	69.5396	58.8608
153	80.1	-185.6	-155.986	-175.993	-130.089	-176.89	-138.94	60.5752	50.8087	61.6247	51.0199
154	80.1	-185.6	-141.992	-180.786	-117.175	-185.821	-93.9287	51.7174	68.5214	62.1678	48.1645
155	80.1	-185.6	-119.891	-158.72	-145.778	-166.733	-209.329	40.2755	64.6885	46.133	45.8965
156	80.1	-185.6	-98.623	-182.663	-134.274	-186.744	-127.887	66.4902	44.949	46.9145	52.9674
157	80.1	-185.6	-135.587	-180.058	-138.553	-194.224	-151.023	64.5119	48.3632	28.5162	17.8601
158	80.1	-185.6	-146.666	-158.371	-141.532	-182.312	66.7791	58.764	-165.951	44.4593	36.7596
159	80.1	-185.6	-175.859	-150.702	-145.531	-179.924	50.2625	57.5041	39.6843	-88.7583	63.9083
160	80.1	-185.6	-124.323	-184.467	-151.192	-185.079	82.5106	42.6118	54.6945	31.1201	49.8283
161	80.1	-185.6	-146.478	-176.47	-152.262	-182.514	71.2578	45.0946	59.8913	39.8742	69.0727
162	80.1	-185.6	-182.93	-166.028	-176.656	-187.064	57.951	67.6811	40.1665	65.8282	60.2697
163	80.1	-185.6	-189.683	-182.704	-175.778	-158.802	60.6094	48.9762	25.4364	29.696	43.2608
164	80.1	-185.6	-127.963	-170.389	-169.619	-186.789	64.7603	44.6504	54.1808	38.5763	40.8694
165	80.1	-185.6	-146.897	-178.929	-188.204	-182.718	-216.646	44.9888	33.2501	78.9519	56.5011
166	80.1	-185.6	-139.123	-176.177	-203.573	-198.179	-140.264	36.9531	52.3154	49.4966	0.184419
167	80.1	-185.6	-189.287	-197.69	-172.47	-195.42	-144.29	55.0673	41.5465	66.8332	56.1989
168	80.1	-185.6	-143.562	-146.544	-113.66	42.6761	-150.423	78.9555	45.142	52.7432	45.1067
169	80.1	-185.6	-196.462	-150.084	-200.682	-90.8851	-141.911	52.256	50.8458	39.7056	67.6915
170	80.1	-185.6	-138.471	-150.026	-189.823	-100.619	-132.777	85.974	51.1606	42.7844	44.5853
171	80.1	-185.6	-132.182	-163.03	-181.816	-100.081	-113.361	58.5578	48.6193	40.8018	53.6319
172	80.1	-185.6	-141.304	-188.718	-182.982	-78.3284	-128.324	44.9576	37.1155	48.9254	57.4042
173	80.1	-185.6	-126.707	-164.203	-193.647	55.9495	-133.001	71.8866	53.2154	45.9969	65.3967
174	80.1	-185.6	-184.438	-164.654	-172.794	42.1302	-147.451	42.2394	60.414	53.4612	48.7092
175	80.1	-185.6	-140.794	-163.304	-172.293	52.1789	-123.465	70.517	53.5187	60.1157	55.3865
176	80.1	-185.6	-143.326	-177.743	-150.599	54.6652	-129.186	86.4955	-199.49	47.3987	72.5168
177	80.1	-185.6	-51.89	-177.291	-173.423	71.9029	-142.837	-242.518	-169.196	64.6251	55.3036
178	80.1	-185.6	-144.881	-168.945	-149.682	48.4796	-142.342	-218.35	70.9979	42.2249	55.8864
179	80.1	-185.6	-115.699	-187.592	-171.453	64.6701	-141.91	64.0275	0.612677	31.3695	55.3353
180	80.1	-185.6	-127.935	-173.66	-159.548	64.4925	-136.665	60.3009	52.5591	42.943	43.14
181	80.1	-185.6	-143.792	-177.131	-142.738	50.1584	-151.487	53.0173	39.7403	64.4307	38.4288
182	80.1	-185.6	-139.833	-172.926	-136.117	41.1833	-132.463	-174.164	51.0232	72.2891	67.1966
183	80.1	-185.6	-138.399	-196.087	-147.006	66.4903	-122.282	-186.802	9.52982	47.4099	63.5209
184	80.1	-185.6	-135.41	-186.04	-132.421	51.3014	-141.454	-160.01	77.4775	42.8071	56.0933
185	80.1	-185.6	-140.926	-189.189	-142.738	45.0946	-199.909	-167.076	-84.24	49.0713	47.623
186	80.1	-185.6	-144.451	-133.812	-144.311	51.2975	-203.428	-169.538	69.315	50.6892	30.7932
187	80.1	-185.6	63.0412	-157.166	-136.271	36.9528	-114.13	-195.46	38.0326	49.0404	68.1586
188	80.1	-185.6	75.7088	-183.271	-147.648	54.5987	-130.656	-169.425	59.819	25.5189	63.6391
189	80.1	-185.6	88.1049	-183.124	-137.335	58.558	-110.631	-193.472	-147.277	45.7827	41.7198
190	80.1	-185.6	36.9812	-178.489	-184.193	90.2591	-97.7834	-177.348	34.9095	25.7159	54.4699
191	80.1	-185.6	37.6941	-160.315	-174.41	86.4953	-143.911	-195.499	26.9426	42.7017	35.9744
192	80.1	-185.6	67.5383	-146.505	-187.602	-210.344	-146.952	-194.289	57.7109	34.7331	23.5102
193	80.1	-185.6	40.4253	-155.361	-140.79	53.0171	-133.249	-182.832	31.8096	45.3838	52.8025
194	80.1	-185.6	81.4314	-151.464	-157.181	-201.162	-155.208	-189.258	73.6501	47.9043	65.3206
195	80.1	-185.6	65.1871	-152.257	-154.523	-169.538	-116.878	-181.107	41.145	47.7836	61.9055
196	80.1	-185.6	62.7	-152.519	-148.309	-170.464	-124.442	-182.249	51.7811	39.1506	53.7118
197	80.1	-185.6	47.8168	-143.769	-149.17	-195.499	-136.629	-196.914	46.015	53.7605	58.2122
198	80.1	-185.6	-149.771	-140.714	-147.928	-194.243	-139.794	-189.669	43.0747	29.4148	40.0701
199	80.1	-185.6	-134.003	-157.398	-156.862	-182.249	-143.131	-188.659	65.4745	45.1394	52.9909
200	80.1	-185.6	43.5707	-159.893	-140.01	-195.492	-136.987	-188.06	51.2419	49.6668	22.8457

## Sheet: alternate anchors
ILE126 rotamer Angle
time	Closed	Open	GDH	GDF	GDK
0	80.1	-185.6	59.5845	51.0769	72.6828
1	80.1	-185.6	-150.81	86.6103	55.8674
2	80.1	-185.6	-189.847	53.2115	60.2218
3	80.1	-185.6	-130.253	58.5846	47.3776
4	80.1	-185.6	-148.59	56.0034	46.632
5	80.1	-185.6	-154.784	47.7818	67.6017
6	80.1	-185.6	-191.661	57.9585	87.7014
7	80.1	-185.6	-162.893	53.8169	57.7547
8	80.1	-185.6	-149.186	40.0044	50.3359
9	80.1	-185.6	-141.761	53.8193	40.3247
10	80.1	-185.6	-183.613	68.5737	22.3564
11	80.1	-185.6	-181.52	39.77	39.8655
12	80.1	-185.6	-159.424	69.4356	70.6418
13	80.1	-185.6	-168.421	45.5709	46.9266
14	80.1	-185.6	-147.238	39.6551	-140.403
15	80.1	-185.6	-143.721	63.305	-141.559
16	80.1	-185.6	-144.83	36.5113	-177.392
17	80.1	-185.6	-203.075	46.0197	-175.176
18	80.1	-185.6	-141.072	39.7498	-100.23
19	80.1	-185.6	-158.55	48.2795	-208.099
20	80.1	-185.6	-155.197	81.1641	-209.344
21	80.1	-185.6	-182.829	40.281	-193.52
22	80.1	-185.6	-181.485	62.5742	-207.41
23	80.1	-185.6	-158.038	32.0762	-189.76
24	80.1	-185.6	-153.572	49.5757	-202.391
25	80.1	-185.6	-178.858	60.4402	-200.683
26	80.1	-185.6	-151.075	-167.178	-194.115
27	80.1	-185.6	-166.24	-202.346	-219.136
28	80.1	-185.6	-165.791	-148.318	-218.507
29	80.1	-185.6	-139.721	-176.516	-159.837
30	80.1	-185.6	-169.389	-165.087	-188.585
31	80.1	-185.6	-190.292	-162.063	-179.283
32	80.1	-185.6	75.2338	-154.583	-158.478
33	80.1	-185.6	44.691	-129.661	-184.408
34	80.1	-185.6	-138.563	-167.481	43.3602
35	80.1	-185.6	-162.587	-162.122	66.9201
36	80.1	-185.6	-182.055	-184.305	80.0096
37	80.1	-185.6	-162.951	-165.694	-188.059
38	80.1	-185.6	-162.348	-168.192	-177.642
39	80.1	-185.6	-170.674	-184.802	-151.923
40	80.1	-185.6	-154.769	-163.249	-213.488
41	80.1	-185.6	-160.647	-179.274	-171.737
42	80.1	-185.6	-159.953	-199.378	-187.939
43	80.1	-185.6	-177.502	-159.262	-186.31
44	80.1	-185.6	-149.673	-153.304	-166.104
45	80.1	-185.6	-147.031	-153.397	-181.094
46	80.1	-185.6	-162.676	-152.945	-168.494
47	80.1	-185.6	-138.222	-135.261	-165.902
48	80.1	-185.6	-203.018	-158.799	-170.451
49	80.1	-185.6	-200.539	-142.673	-158.949
50	80.1	-185.6	-144.448	-163.951	-140.585
51	80.1	-185.6	-173.606	-195.859	-143.916
52	80.1	-185.6	-186.566	-178.442	-187.199
53	80.1	-185.6	-139.234	-165.431	-156.316
54	80.1	-185.6	-130.486	-170.407	-154.312
55	80.1	-185.6	-171.905	-204.995	-145.454
56	80.1	-185.6	-181.543	-179.891	-154.509
57	80.1	-185.6	-170.852	-184.242	-134.211
58	80.1	-185.6	-152.85	-188.177	-144.483
59	80.1	-185.6	69.8501	-196.753	-152.436
60	80.1	-185.6	-168.126	-192.913	-146.745
61	80.1	-185.6	-178.291	-194.841	-164.295
62	80.1	-185.6	-151.711	71.9699	-162.444
63	80.1	-185.6	-151.283	48.4199	-177.854
64	80.1	-185.6	-159.848	66.4548	-200.203
65	80.1	-185.6	-177.514	47.2567	-181.715
66	80.1	-185.6	-178.041	36.1671	-189.709
67	80.1	-185.6	-216.327	66.8488	-193.251
68	80.1	-185.6	67.2746	38.6787	-182.929
69	80.1	-185.6	48.7421	55.777	-181.161
70	80.1	-185.6	61.086	53.7403	-164.237
71	80.1	-185.6	64.6108	60.7788	-158.413
72	80.1	-185.6	57.3736	52.1777	-177.629
73	80.1	-185.6	47.1517	43.2537	-165.044
74	80.1	-185.6	65.4303	47.2959	-164.55
75	80.1	-185.6	89.3693	65.4667	-174.523
76	80.1	-185.6	72.8532	37.8621	-149.451
77	80.1	-185.6	65.6833	56.32	-185.997
78	80.1	-185.6	91.5173	56.6566	-169.735
79	80.1	-185.6	81.3641	45.2017	-168.243
80	80.1	-185.6	-131.901	57.808	-162.214
81	80.1	-185.6	-202.095	52.864	-164.319
82	80.1	-185.6	-190.101	36.491	-162.635
83	80.1	-185.6	-166.289	37.1045	-145.679
84	80.1	-185.6	-141.983	41.5908	-172.628
85	80.1	-185.6	-138.102	60.005	-185.44
86	80.1	-185.6	-182.448	44.5006	-164.827
87	80.1	-185.6	-151.894	31.6406	-137.69
88	80.1	-185.6	-194.052	54.6377	-181.871
89	80.1	-185.6	-158.986	42.0842	-153.314
90	80.1	-185.6	-153.282	41.0369	-143.849
91	80.1	-185.6	-142.553	45.9255	-187.549
92	80.1	-185.6	-136.292	27.3367	-169.138
93	80.1	-185.6	-131.029	68.0977	-160.457
94	80.1	-185.6	-201.625	38.6763	-201.064
95	80.1	-185.6	-74.6316	55.8642	-187.171
96	80.1	-185.6	-56.596	45.7552	-179.495
97	80.1	-185.6	-148.868	51.7069	-165.311
98	80.1	-185.6	-132.071	45.8254	-142.424
99	80.1	-185.6	-55.9035	59.75	51.5401
100	80.1	-185.6	-123.027	57.4574	-164.648
101	80.1	-185.6	-149.235	55.0775	-168.176
102	80.1	-185.6	-192.363	53.7105	-175.439
103	80.1	-185.6	-75.4251	68.027	-174.59
104	80.1	-185.6	-58.4008	50.2717	-149.338
105	80.1	-185.6	-137.319	44.9363	-163.023
106	80.1	-185.6	-176.304	46.9014	-196.261
107	80.1	-185.6	-167.553	46.9394	-181.428
108	80.1	-185.6	-144.199	51.9115	-167.368
109	80.1	-185.6	-121.757	56.2089	-189.125
110	80.1	-185.6	-191.858	56.0942	-158.042
111	80.1	-185.6	-259.736	50.0082	-160.09
112	80.1	-185.6	65.7878	47.9394	-187.178
113	80.1	-185.6	81.8525	60.3922	-150.909
114	80.1	-185.6	59.7997	57.0338	-157.762
115	80.1	-185.6	69.478	54.5564	-169.207
116	80.1	-185.6	-150.782	58.8345	-181.065
117	80.1	-185.6	-113.398	28.2912	-185.423
118	80.1	-185.6	72.3416	60.4522	-181.067
119	80.1	-185.6	-134.534	65.0707	-187.185
120	80.1	-185.6	-139.621	48.1413	-178.508
121	80.1	-185.6	-205.825	52.1746	-157.066
122	80.1	-185.6	-134.607	60.9565	-162.887
123	80.1	-185.6	-137.803	55.9805	-196.092
124	80.1	-185.6	-140.172	51.7382	-175.198
125	80.1	-185.6	-137.386	60.6863	-171.432
126	80.1	-185.6	-135.82	25.0165	-167.853
127	80.1	-185.6	-93.4782	46.1845	-161.256
128	80.1	-185.6	-138.521	43.522	-179.256
129	80.1	-185.6	-124.393	42.4526	-156.911
130	80.1	-185.6	-140.1	52.3984	-163.56
131	80.1	-185.6	-191.242	62.195	-174.831
132	80.1	-185.6	33.0435	46.777	-179.801
133	80.1	-185.6	88.3502	45.4125	59.4423
134	80.1	-185.6	64.9558	52.4889	29.2348
135	80.1	-185.6	-128.574	45.5992	30.5275
136	80.1	-185.6	-148.675	63.7408	-151.276
137	80.1	-185.6	-148.036	38.1084	-195.834
138	80.1	-185.6	-127.667	50.5104	-183.197
139	80.1	-185.6	-151.63	65.8504	-180.584
140	80.1	-185.6	-178.803	63.402	-192.021
141	80.1	-185.6	-155.602	39.8181	-158.386
142	80.1	-185.6	-157.811	57.2084	-165.311
143	80.1	-185.6	-185.713	51.5259	-156.129
144	80.1	-185.6	-156.43	43.7017	-188.772
145	80.1	-185.6	-199.655	42.2458	-172.81
146	80.1	-185.6	-182.414	53.8931	-175.892
147	80.1	-185.6	-160.974	46.8159	-167.636
148	80.1	-185.6	-199.509	60.7912	-177.048
149	80.1	-185.6	-184.779	64.6406	-173.302
150	80.1	-185.6	-186.625	51.6524	-172.942
151	80.1	-185.6	-177.244	57.3924	-150.629
152	80.1	-185.6	-194.731	35.1288	-144.007
153	80.1	-185.6	37.5796	58.0457	-169.091
154	80.1	-185.6	70.4543	69.9922	-189.259
155	80.1	-185.6	-196.302	53.3416	-175.8
156	80.1	-185.6	-187.78	43.391	-157.377
157	80.1	-185.6	-160.064	64.8534	72.1019
158	80.1	-185.6	-148.242	63.3226	8.83488
159	80.1	-185.6	-151.917	50.6488	3.29186
160	80.1	-185.6	-137.54	63.9219	-171.526
161	80.1	-185.6	-164.169	56.7801	-140.504
162	80.1	-185.6	-147.644	50.957	-181.82
163	80.1	-185.6	-175.134	56.1692	-191.486
164	80.1	-185.6	-197.831	58.3952	-156.793
165	80.1	-185.6	-162.741	59.9829	-173.018
166	80.1	-185.6	-148.815	66.3068	-174.538
167	80.1	-185.6	-156.824	54.3042	-160.949
168	80.1	-185.6	-167.727	46.3575	-191.447
169	80.1	-185.6	-162.388	59.3679	-161.141
170	80.1	-185.6	-155.454	63.5075	-151.832
171	80.1	-185.6	-190.135	84.0704	-179.179
172	80.1	-185.6	-203.656	41.0361	-205.032
173	80.1	-185.6	-170.808	41.2141	-178.725
174	80.1	-185.6	-175.494	32.7135	-206.553
175	80.1	-185.6	-185.103	47.634	-180.266
176	80.1	-185.6	-181.969	61.1506	-141.482
177	80.1	-185.6	-178.1	45.9119	-134.322
178	80.1	-185.6	-203.063	32.6068	-160.51
179	80.1	-185.6	-166.334	34.0899	-136.083
180	80.1	-185.6	-173.018	62.3509	-132.888
181	80.1	-185.6	-146.787	56.076	-184.612
182	80.1	-185.6	-138.144	51.3521	-169.488
183	80.1	-185.6	-160.125	76.6691	-161.705
184	80.1	-185.6	-153.473	41.3058	-165.763
185	80.1	-185.6	-158.519	31.1556	-177.895
186	80.1	-185.6	-190.958	45.9673	-171.255
187	80.1	-185.6	-161.635	77.6117	-164.733
188	80.1	-185.6	-161.87	56.3606	-151.744
189	80.1	-185.6	-157.29	37.8179	-176.399
190	80.1	-185.6	-189.012	45.6265	-155.391
191	80.1	-185.6	-160.982	41.6079	24.1477
192	80.1	-185.6	-167.956	55.858	75.3661
193	80.1	-185.6	-160.215	56.3007	65.8321
194	80.1	-185.6	-154.401	68.8648	60.4837
195	80.1	-185.6	-179.607	54.5774	47.6746
196	80.1	-185.6	-171.55	55.191	85.793
197	80.1	-185.6	-167.07	44.2164	53.2471
198	80.1	-185.6	-177.513	28.7788	68.4882
199	80.1	-185.6	-178.935	52.7829	79.1468
