# Supplementary material for: Probing protein flexibility reveals a mechanism for selective promiscuity
Source: eLife. 2017 Apr 22;6:e22889. doi: 10.7554/eLife.22889 (PMC5446241; doi:10.7554/eLife.22889)
Supplement: Figure 6—source data 1. — DOI: http://dx.doi.org/10.7554/eLife.22889.016 [file elife-22889-fig6-data1.xlsx]

## Sheet: Sheet1
Avg Ile134 RMSD to PD-L2 - bound state
system	avg	st. dev
apo	2.26463	0.162485
GGG	2.62765	0.433839
GDG	2.41544	0.528504
Y	1.13454	0.446248
GGY	1.43585	0.441407
GDY	0.936247	0.198838
ADY	1.40823	0.388744
