# Supplementary material for: Probing protein flexibility reveals a mechanism for selective promiscuity
Source: eLife. 2017 Apr 22;6:e22889. doi: 10.7554/eLife.22889 (PMC5446241; doi:10.7554/eLife.22889)
Supplement: Figure 7—source data 1. — DOI: http://dx.doi.org/10.7554/eLife.22889.018 [file elife-22889-fig7-data1.xlsx]

## Sheet: Sheet1 (2)
		ΔG_open Ile126		ΔG_open Asn66
	State	avg	st dev	avg	st dev
	apo	-4.4	1.2	3.6	0.6
	Y	-1.3	0.3	1.7	0.61
	GGG	-0.7	0.8	-0.28	0.52
	GGY	-0.58	0.22	0.02	0.17
	GDG	0.46	0.36	-2.3	0.32
	GDY	-2.3	0.72	-3	0.77
	ADY	2	0.3	-2.7	0.44
	ADG	-0.35	0.6	-3	0.45
	DY	0.21	0.74	0.11	0.44
	mGDV	1.8	0.48	-3	0.47
