# Supplementary material for: Probing protein flexibility reveals a mechanism for selective promiscuity
Source: eLife. 2017 Apr 22;6:e22889. doi: 10.7554/eLife.22889 (PMC5446241; doi:10.7554/eLife.22889)
Supplement: Figure 8—source data 1. — DOI: http://dx.doi.org/10.7554/eLife.22889.021 [file elife-22889-fig8-data1.xlsx]

## Sheet: Trp110 overlap
Occlusion of the W110 binding cavity in PD-1 encounter complex simulations
	PD-L2 EC		PD-L1 EC
time	# atoms	avg # atoms	# atoms	avg # atoms
0	2	1.5	2	1.75
0.1	1	1.4	2	1.6
0.2	1	1.5	2	1.5
0.3	2	1.42857	1	1.42857
0.4	1	1.14286	1	1.57143
0.5	2	1.14286	1	1.71429
0.6	1	1	1	1.57143
0.7	0	1	3	1.71429
0.8	1	1	3	1.71429
0.9	0	0.857143	1	1.85714
1	2	0.857143	2	2
1.1	1	0.857143	1	1.85714
1.2	1	0.857143	2	1.71429
1.3	1	0.857143	2	1.71429
1.4	0	0.714286	2	1.57143
1.5	1	0.714286	2	1.57143
1.6	0	0.571429	1	1.42857
1.7	1	0.571429	1	1.28571
1.8	1	0.571429	1	1.14286
1.9	0	0.714286	1	1
2	1	0.714286	1	1
2.1	0	0.857143	1	1
2.2	2	1	1	1
2.3	0	1	1	1
2.4	2	0.857143	1	1
2.5	2	1	1	1
2.6	0	0.857143	1	1
2.7	0	0.857143	1	1.14286
2.8	1	0.714286	1	1.28571
2.9	1	0.428571	1	1.28571
3	0	0.428571	2	1.28571
3.1	1	0.571429	2	1.28571
3.2	0	0.428571	1	1.28571
3.3	0	0.285714	1	1.28571
3.4	1	0.428571	1	1.14286
3.5	0	0.571429	1	1
3.6	0	0.571429	1	1
3.7	1	0.714286	1	1
3.8	2	0.714286	1	1
3.9	0	0.857143	1	1
4	1	0.857143	1	1
4.1	1	0.857143	1	1.14286
4.2	1	0.857143	1	1.14286
4.3	0	0.857143	1	1.14286
4.4	1	0.857143	2	1.14286
4.5	2	0.714286	1	1.14286
4.6	0	0.571429	1	1.14286
4.7	1	0.714286	1	1.14286
4.8	0	0.857143	1	1.14286
4.9	0	0.571429	1	1.14286
5	1	0.571429	1	1.14286
5.1	2	0.571429	2	1.14286
5.2	0	0.571429	1	1.14286
5.3	0	0.571429	1	1.14286
5.4	1	0.571429	1	1.14286
5.5	0	0.428571	1	1
5.6	0	0.428571	1	1
5.7	1	0.428571	1	1
5.8	1	0.285714	1	1
5.9	0	0.428571	1	1
6	0	0.571429	1	1
6.1	0	0.714286	1	1
6.2	1	0.714286	1	1
6.3	1	0.857143	1	1
6.4	2	1.14286	1	1
6.5	1	1.57143	1	1
6.6	1	1.42857	1	1
6.7	2	1.57143	1	0.857143
6.8	3	1.28571	1	0.857143
6.9	0	1.14286	1	0.857143
7	2	1.14286	0	0.857143
7.1	0	1	1	0.857143
7.2	0	0.571429	1	0.857143
7.3	1	0.857143	1	0.857143
7.4	1	0.714286	1	1
7.5	0	0.714286	1	1
7.6	2	0.714286	1	1
7.7	1	0.714286	1	1
7.8	0	0.571429	1	1.14286
7.9	0	0.714286	1	1
8	1	0.428571	1	1
8.1	0	0.285714	2	1
8.2	1	0.428571	0	1.14286
8.3	0	0.428571	1	1.14286
8.4	0	0.571429	1	1.14286
8.5	1	0.857143	2	1
8.6	0	1	1	1.14286
8.7	2	1.28571	1	1.14286
8.8	2	1.57143	1	1.28571
8.9	2	1.57143	1	1.14286
9	2	1.57143	1	1.14286
9.1	2	1.42857	2	1.14286
9.2	1	1.42857	1	1.28571
9.3	0	1.28571	1	1.28571
9.4	1	1.14286	1	1.28571
9.5	2	1	2	1.14286
9.6	1	0.857143	1	1.28571
9.7	1	1.14286	1	1.28571
9.8	1	1	1	1.28571
9.9	0	1	2	1
10	2	1	1	0.857143
10.1	0	0.857143	1	0.857143
10.2	2	0.857143	0	0.714286
10.3	1	0.857143	0	0.428571
10.4	0	0.571429	1	0.428571
10.5	1	0.714286	0	0.428571
10.6	0	0.428571	0	0.571429
10.7	0	0.428571	1	0.571429
10.8	1	0.571429	1	0.428571
10.9	0	0.428571	1	0.571429
11	1	0.428571	0	0.714286
11.1	1	0.571429	0	0.714286
11.2	0	0.571429	1	0.714286
11.3	0	0.714286	1	0.714286
11.4	1	0.571429	1	0.714286
11.5	1	0.428571	1	0.857143
11.6	1	0.428571	1	0.857143
11.7	0	0.428571	0	0.857143
11.8	0	0.285714	1	0.857143
11.9	0	0.285714	1	0.857143
12	0	0.142857	1	0.714286
12.1	0	0.142857	1	0.714286
12.2	1	0.142857	1	0.714286
12.3	0	0.285714	0	0.571429
12.4	0	0.571429	0	0.571429
12.5	0	0.714286	1	0.428571
12.6	1	0.857143	0	0.285714
12.7	2	1	1	0.428571
12.8	1	1.28571	0	0.571429
12.9	2	1.28571	0	0.571429
13	1	1.42857	1	0.714286
13.1	2	1.28571	1	0.714286
13.2	0	1.14286	1	0.857143
13.3	2	0.857143	1	0.857143
13.4	1	0.857143	1	0.714286
13.5	0	0.714286	1	0.714286
13.6	0	0.714286	0	0.714286
13.7	1	0.428571	0	0.714286
13.8	1	0.571429	1	0.571429
13.9	0	0.571429	1	0.428571
14	0	0.714286	1	0.428571
14.1	2	0.571429	0	0.571429
14.2	0	0.571429	0	0.571429
14.3	1	0.714286	0	0.428571
14.4	0	0.857143	1	0.428571
14.5	1	0.571429	1	0.571429
14.6	1	0.857143	0	0.714286
14.7	1	0.857143	1	0.714286
14.8	0	0.857143	1	0.714286
14.9	2	0.857143	1	0.714286
15	1	0.714286	0	0.857143
15.1	0	0.571429	1	0.714286
15.2	1	0.571429	1	0.714286
15.3	0	0.285714	1	0.714286
15.4	0	0.142857	0	0.857143
15.5	0	0.285714	1	0.857143
15.6	0	0.142857	1	0.714286
15.7	0	0.142857	1	0.714286
15.8	1	0.142857	1	0.714286
15.9	0	0.142857	0	0.714286
16	0	0.285714	1	0.714286
16.1	0	0.285714	0	0.714286
16.2	0	0.142857	1	0.714286
16.3	1	0.142857	1	0.714286
16.4	0	0.142857	1	0.571429
16.5	0	0.285714	1	0.571429
16.6	0	0.285714	0	0.571429
16.7	0	0.142857	0	0.571429
16.8	1	0.285714	0	0.571429
16.9	0	0.285714	1	0.571429
17	0	0.285714	1	0.857143
17.1	1	0.285714	1	1
17.2	0	0.142857	1	1.14286
17.3	0	0.142857	2	1.14286
17.4	0	0.142857	1	1.28571
17.5	0	0.142857	1	1.28571
17.6	0	0.142857	1	1.42857
17.7	0	0.285714	2	1.28571
17.8	1	0.428571	1	1.28571
17.9	0	0.428571	2	1.42857
18	1	0.571429	1	1.42857
18.1	1	0.571429	1	1.42857
18.2	0	0.428571	2	1.57143
18.3	1	0.428571	1	1.42857
18.4	0	0.285714	2	1.28571
18.5	0	0.285714	2	1.28571
18.6	0	0.285714	1	1.14286
18.7	0	0.142857	0	1.14286
18.8	1	0.142857	1	1.14286
18.9	0	0.142857	1	0.857143
19	0	0.142857	1	0.857143
19.1	0	0.142857	2	0.857143
19.2	0	0.142857	0	1
19.3	0	0.142857	1	1
19.4	0	0.142857	0	0.857143
19.5	1	0.285714	2	0.714286
19.6	0	0.285714	1	1
19.7	0	0.285714	0	1
19.8	1	0.285714	1	1.14286
19.9	0	0.142857	2	1
20	0	0.285714	1	1
20.1	0	0.285714	1	1.28571
20.2	0	0.285714	1	1.28571
20.3	1	0.428571	1	1.14286
20.4	0	0.428571	2	1
20.5	1	0.571429	1	0.857143
20.6	1	0.714286	1	0.714286
20.7	0	0.714286	0	0.571429
20.8	1	0.857143	0	0.428571
20.9	1	0.714286	0	0.285714
21	1	0.571429	0	0.142857
21.1	1	0.571429	1	0.142857
21.2	0	0.571429	0	0.142857
21.3	0	0.428571	0	0.285714
21.4	0	0.285714	0	0.285714
21.5	1	0.142857	0	0.285714
21.6	0	0.285714	1	0.428571
21.7	0	0.285714	0	0.428571
21.8	0	0.428571	1	0.571429
21.9	1	0.285714	1	0.714286
22	0	0.428571	0	0.714286
22.1	1	0.428571	1	0.857143
22.2	0	0.428571	1	0.857143
22.3	1	0.285714	1	0.857143
22.4	0	0.285714	1	1
22.5	0	0.142857	1	1
22.6	0	0.285714	1	1
22.7	0	0.142857	1	1
22.8	0	0.142857	1	1
22.9	1	0.142857	1	0.857143
23	0	0.142857	1	0.714286
23.1	0	0.285714	1	0.571429
23.2	0	0.428571	0	0.571429
23.3	0	0.285714	0	0.571429
23.4	1	0.571429	0	0.571429
23.5	1	0.714286	1	0.714286
23.6	0	0.857143	1	0.857143
23.7	2	0.857143	1	0.857143
23.8	1	0.714286	2	0.857143
23.9	1	0.571429	1	0.857143
24	0	0.714286	0	0.857143
24.1	0	0.428571	0	0.857143
24.2	0	0.428571	1	0.714286
24.3	1	0.285714	1	0.714286
24.4	0	0.285714	1	0.714286
24.5	1	0.285714	1	0.857143
24.6	0	0.428571	1	0.857143
24.7	0	0.285714	0	0.857143
24.8	0	0.285714	1	0.857143
24.9	1	0.142857	1	0.857143
25	0	0.142857	1	0.857143
25.1	0	0.142857	1	1
25.2	0	0.142857	1	0.857143
25.3	0	0	1	0.857143
25.4	0	0	1	0.714286
25.5	0	0.142857	0	0.714286
25.6	0	0.142857	1	0.857143
25.7	0	0.142857	0	0.714286
25.8	1	0.142857	1	0.714286
25.9	0	0.285714	2	0.714286
26	0	0.428571	0	0.571429
26.1	0	0.571429	1	0.571429
26.2	1	0.571429	0	0.571429
26.3	1	0.714286	0	0.571429
26.4	1	0.857143	0	0.714286
26.5	1	0.857143	1	0.714286
26.6	1	0.714286	2	0.857143
26.7	1	0.714286	1	1.14286
26.8	0	0.857143	1	1.42857
26.9	0	0.857143	1	1.28571
27	1	0.857143	2	1
27.1	2	0.714286	2	1
27.2	1	1	0	1
27.3	1	1.14286	0	1
27.4	0	1.14286	1	0.857143
27.5	2	1	1	0.714286
27.6	1	0.857143	1	0.857143
27.7	1	0.714286	1	1
27.8	1	0.857143	1	1
27.9	0	0.714286	1	1
28	0	0.571429	1	1
28.1	1	0.428571	1	1
28.2	1	0.428571	1	1
28.3	0	0.571429	1	1
28.4	0	0.714286	1	1
28.5	1	0.571429	1	1.14286
28.6	1	0.428571	1	1.14286
28.7	1	0.571429	1	1.28571
28.8	0	0.714286	2	1.42857
28.9	0	0.571429	1	1.42857
29	1	0.571429	2	1.42857
29.1	1	0.428571	2	1.28571
29.2	0	0.428571	1	1
29.3	1	0.571429	1	1.14286
29.4	0	0.571429	0	1
29.5	0	0.428571	0	0.857143
29.6	1	0.571429	2	0.857143
29.7	1	0.428571	1	0.857143
29.8	0	0.428571	1	0.857143
29.9	1	0.571429	1	1.14286
30	0	0.428571	1	0.857143
30.1	0	0.285714	0	0.857143
30.2	1	0.285714	2	0.857143
30.3	0	0.285714	0	0.857143
30.4	0	0.428571	1	0.857143
30.5	0	0.428571	1	0.857143
30.6	1	0.428571	1	0.571429
30.7	1	0.571429	1	0.857143
30.8	0	0.714286	0	0.857143
30.9	1	0.857143	0	0.857143
31	1	0.857143	2	0.857143
31.1	1	0.857143	1	0.714286
31.2	1	1	1	0.857143
31.3	1	1	1	1
31.4	1	1	0	0.857143
31.5	1	1	1	1
31.6	1	1	1	0.857143
31.7	1	0.857143	1	0.714286
31.8	1	0.857143	2	0.857143
31.9	1	0.714286	0	0.857143
32	0	0.714286	0	0.714286
32.1	1	0.571429	1	0.571429
32.2	0	0.428571	1	0.428571
32.3	1	0.285714	0	0.571429
32.4	0	0.285714	0	0.714286
32.5	0	0.285714	1	0.714286
32.6	0	0.285714	1	0.857143
32.7	0	0.285714	1	1
32.8	1	0.428571	1	1
32.9	0	0.428571	2	1
33	1	0.571429	1	1
33.1	1	0.714286	0	1.14286
33.2	0	0.571429	1	1.14286
33.3	1	0.571429	1	1
33.4	1	0.571429	2	1
33.5	0	0.571429	1	1.14286
33.6	0	0.571429	1	1.14286
33.7	1	0.571429	1	1.14286
33.8	1	0.428571	1	1.14286
33.9	0	0.571429	1	1
34	1	0.571429	1	0.857143
34.1	0	0.428571	2	0.714286
34.2	1	0.428571	0	0.714286
34.3	0	0.428571	0	0.714286
34.4	0	0.285714	0	0.571429
34.5	1	0.285714	1	0.428571
34.6	0	0.142857	1	0.428571
34.7	0	0.142857	0	0.428571
34.8	0	0.142857	1	0.571429
34.9	0	0	0	0.571429
35	0	0.142857	0	0.571429
35.1	0	0.142857	1	0.571429
35.2	0	0.142857	1	0.571429
35.3	1	0.142857	1	0.714286
35.4	0	0.142857	0	0.857143
35.5	0	0.142857	1	0.714286
35.6	0	0.142857	1	0.571429
35.7	0	0	1	0.571429
35.8	0	0	0	0.714286
35.9	0	0	0	0.714286
36	0	0	1	0.714286
36.1	0	0	1	0.714286
36.2	0	0	1	0.857143
36.3	0	0	1	1
36.4	0	0	1	0.857143
36.5	0	0	1	0.714286
36.6	0	0	1	0.714286
36.7	0	0	0	0.714286
36.8	0	0	0	0.714286
36.9	0	0	1	0.714286
37	0	0	1	0.714286
37.1	0	0	1	0.857143
37.2	0	0	1	1
37.3	0	0	1	1
37.4	0	0	1	1
37.5	0	0	1	1
37.6	0	0	1	1
37.7	0	0	1	1
37.8	0	0	1	0.857143
37.9	0	0	1	0.857143
38	0	0	1	0.857143
38.1	0	0	0	0.857143
38.2	0	0	1	0.857143
38.3	0	0	1	0.857143
38.4	0	0	1	1
38.5	0	0	1	1.14286
38.6	0	0	1	1.14286
38.7	0	0	2	1.14286
38.8	0	0	1	1.14286
38.9	0	0	1	1.28571
39	0	0	1	1.28571
39.1	0	0	1	1.14286
39.2	0	0	2	1.14286
39.3	0	0	1	1.14286
39.4	0	0	1	1.14286
39.5	0	0	1	1
39.6	0	0	1	1
39.7	0	0	1	1
39.8	0	0	0	1
39.9	0	0	2	1.14286
40	0	0	1	1.14286
40.1	0	0	1	1.14286
40.2	0	0	2	1.28571
40.3	0	0	1	1.28571
40.4	0	0	1	1.28571
40.5	0	0	1	1.42857
40.6	0	0	2	1.28571
40.7	0	0	1	1.28571
40.8	0	0	2	1.28571
40.9	0	0	1	1.28571
41	0	0	1	1.14286
41.1	0	0	1	1.14286
41.2	0	0	1	1
41.3	0	0	1	1
41.4	0	0	1	1
41.5	0	0	1	1
41.6	0	0	1	1.14286
41.7	0	0	1	1.14286
41.8	0	0	1	1.14286
41.9	0	0	2	1.14286
42	0	0	1	1.14286
42.1	0	0	1	1.14286
42.2	0	0	1	1.14286
42.3	0	0	1	1
42.4	0	0	1	1
42.5	0	0	1	1
42.6	0	0	1	1.14286
42.7	0	0	1	1.14286
42.8	0	0	1	1.28571
42.9	0	0	2	1.28571
43	0	0	1	1.42857
43.1	0	0	2	1.42857
43.2	0	0	1	1.42857
43.3	0	0	2	1.28571
43.4	0	0	1	1.14286
43.5	0	0	1	1
43.6	0	0	1	1
43.7	0	0	0	0.857143
43.8	0	0	1	0.857143
43.9	0	0	1	1
44	0	0	1	1
44.1	0	0	1	1.14286
44.2	0	0	2	1.14286
44.3	0	0	1	1.14286
44.4	0	0	1	1.14286
44.5	0	0	1	1.14286
44.6	0	0	1	1
44.7	0	0	1	1
44.8	0	0	1	1
44.9	0	0	1	1
45	0	0	1	1
45.1	0	0	1	1
45.2	0	0	1	1.14286
45.3	0	0	1	1.28571
45.4	0	0	1	1.28571
45.5	0	0	2	1.42857
45.6	0	0	2	1.57143
45.7	0	0	1	1.57143
45.8	0	0	2	1.71429
45.9	0	0	2	1.57143
46	0	0	1	1.42857
46.1	0	0	2	1.57143
46.2	0	0	1	1.42857
46.3	0	0	1	1.42857
46.4	0	0	2	1.42857
46.5	0	0	1	1.28571
46.6	0	0	2	1.28571
46.7	0	0	1	1.42857
46.8	0	0	1	1.28571
46.9	0	0	1	1.28571
47	0	0	2	1.28571
47.1	0	0	1	1.28571
47.2	0	0	1	1.28571
47.3	0	0	2	1.28571
47.4	0	0	1	1.14286
47.5	0	0	1	1.28571
47.6	0	0	1	1.28571
47.7	0	0	1	1.14286
47.8	0	0	2	1.14286
47.9	0	0	1	1.14286
48	0	0	1	1.28571
48.1	0	0	1	1.42857
48.2	0	0	1	1.28571
48.3	0	0	2	1.28571
48.4	0	0	2	1.42857
48.5	0	0	1	1.42857
48.6	0	0	1	1.42857
48.7	0	0	2	1.14286
48.8	0	0	1	0.857143
48.9	0	0	1	0.857143
49	0	0	0	1
49.1	0	0	0	0.857143
49.2	0	0	1	1
49.3	0	0	2	1
49.4	0	0	1	1.14286
49.5	0	0	2	1.28571
49.6	0	0	1	1.28571
49.7	0	0	1	1.14286
49.8	0	0	1	1.14286
49.9	0	0	1	0.857143
50	0	0	1	0.857143
50.1	0	0	1	0.857143
50.2	0	0	0	1
50.3	0	0	1	1
50.4	0	0	1	1
50.5	0	0	2	1
50.6	0	0	1	1.28571
50.7	0	0	1	1.28571
50.8	0	0	1	1.28571
50.9	0	0	2	1.14286
51	0	0	1	1.14286
51.1	0	0	1	1.14286
51.2	0	0	1	1
51.3	0	0	1	0.857143
51.4	0	0	1	1
51.5	0	0	0	0.857143
51.6	0	0	1	0.857143
51.7	0	0	2	0.857143
51.8	0	0	0	0.857143
51.9	0	0	1	1
52	0	0	1	1
52.1	0	0	1	0.857143
52.2	0	0	1	1
52.3	0	0	1	1
52.4	0	0	1	0.857143
52.5	0	0	1	0.857143
52.6	0	0	1	0.857143
52.7	0	0	0	0.857143
52.8	0	0	1	0.714286
52.9	0	0	1	0.714286
53	0	0	1	0.714286
53.1	0	0	0	0.857143
53.2	0	0	1	0.857143
53.3	0	0	1	0.857143
53.4	0	0	1	1
53.5	0	0	1	1.28571
53.6	0	0	1	1.28571
53.7	0	0	2	1.42857
53.8	0	0	2	1.42857
53.9	0	0	1	1.42857
54	0	0	2	1.42857
54.1	0	0	1	1.28571
54.2	0	0	1	1.14286
54.3	0	0	1	1.28571
54.4	0	0	1	1
54.5	0	0	1	1
54.6	0	0	2	1.14286
54.7	0	0	0	1.14286
54.8	0	0	1	1.14286
54.9	0	0	2	1.28571
55	0	0	1	1.14286
55.1	0	0	1	1.28571
55.2	0	0	2	1.28571
55.3	0	0	1	1.14286
55.4	0	0	1	1.28571
55.5	0	0	1	1.42857
55.6	0	0	1	1.28571
55.7	0	0	2	1.42857
55.8	0	0	2	1.42857
55.9	0	0	1	1.42857
56	0	0	2	1.85714
56.1	0	0	1	1.71429
56.2	0	0	1	1.71429
56.3	0	0	4	2
56.4	0	0	1	1.85714
56.5	0	0	2	1.85714
56.6	0	0	3	2.14286
56.7	0	0	1	2
56.8	0	0	1	2.14286
56.9	0	0	3	2
57	0	0	3	1.71429
57.1	0	0	2	1.85714
57.2	0	0	1	2
57.3	0	0	1	1.85714
57.4	0	0	2	1.57143
57.5	0	0	2	1.42857
57.6	0	0	2	1.42857
57.7	0	0	1	1.57143
57.8	0	0	1	1.42857
57.9	0	0	1	1.42857
58	0	0	2	1.28571
58.1	0	0	1	1.28571
58.2	0	0	2	1.28571
58.3	0	0	1	1.42857
58.4	0	0	1	1.57143
58.5	0	0	1	1.71429
58.6	0	0	2	1.71429
58.7	0	0	3	2
58.8	0	0	2	2.14286
58.9	0	0	2	2.28571
59	0	0	3	2.28571
59.1	0	0	2	2.14286
59.2	0	0	2	2.14286
59.3	0	0	2	2.14286
59.4	0	0	2	2
59.5	0	0	2	2
59.6	0	0	2	2
59.7	0	0	2	2
59.8	0	0	2	2
59.9	0	0.142857	2	1.85714
60	0	0.142857	2	1.85714
60.1	0	0.142857	2	1.85714
60.2	1	0.142857	1	2
60.3	0	0.142857	2	2
60.4	0	0.142857	2	2
60.5	0	0.142857	3	2
60.6	0	0	2	2.28571
60.7	0	0	2	2.28571
60.8	0	0	2	2.28571
60.9	0	0	3	2.28571
61	0	0	2	2.28571
61.1	0	0	2	2.28571
61.2	0	0	3	2.28571
61.3	0	0	2	2
61.4	0	0	2	2.14286
61.5	0	0	2	2
61.6	0	0	1	1.85714
61.7	0	0	3	1.85714
61.8	0	0	1	1.85714
61.9	0	0	2	1.85714
62	0	0	2	1.85714
62.1	0	0	2	1.71429
62.2	0	0	2	1.85714
62.3	0	0	1	2
62.4	0	0	2	1.85714
62.5	0	0	2	1.85714
62.6	0	0	3	1.85714
62.7	0	0	1	1.85714
62.8	0	0	2	1.85714
62.9	0	0	2	2
63	0	0	1	1.71429
63.1	0	0	2	1.85714
63.2	0	0	3	1.71429
63.3	0	0	1	1.71429
63.4	0	0	2	1.71429
63.5	0	0	1	1.57143
63.6	0	0	2	1.28571
63.7	0	0	1	1.28571
63.8	0	0	1	1.14286
63.9	0	0	1	1.14286
64	0	0	1	1
64.1	0	0	1	1.14286
64.2	0	0	1	1.14286
64.3	0	0	1	1.14286
64.4	0	0	2	1.14286
64.5	0	0	1	1
64.6	0	0	1	1
64.7	0	0	1	1
64.8	0	0	0	0.857143
64.9	0	0	1	0.857143
65	0	0	1	0.857143
65.1	0	0	1	0.857143
65.2	0	0	1	0.857143
65.3	0	0	1	1
65.4	0	0	1	1
65.5	0	0	0	1
65.6	0	0	2	1
65.7	0	0	1	1
65.8	0	0	1	1
65.9	0	0	1	1.14286
66	0	0	1	1
66.1	0	0	1	1
66.2	0	0	1	1.28571
66.3	0	0	1	1.28571
66.4	0	0	1	1.28571
66.5	0	0	3	1.28571
66.6	0	0	1	1.42857
66.7	0	0	1	1.57143
66.8	0	0	1	1.57143
66.9	0	0	2	1.42857
67	0	0	2	1.42857
67.1	0	0	1	1.57143
67.2	0	0	2	1.71429
67.3	0	0	1	2
67.4	0	0	2	2
67.5	0	0	2	2.14286
67.6	0	0	4	2.42857
67.7	0	0	2	2.57143
67.8	0	0	2	2.57143
67.9	0	0	4	2.71429
68	0	0	2	2.42857
68.1	0	0	2	2.28571
68.2	0	0	3	2.28571
68.3	0	0	2	2
68.4	0	0	1	1.85714
68.5	0	0	2	1.85714
68.6	0	0	2	1.57143
68.7	0	0	1	1.57143
68.8	0	0	2	1.71429
68.9	0	0	1	1.71429
69	0	0	2	1.57143
69.1	0	0	2	1.57143
69.2	0	0	2	1.42857
69.3	0	0	1	1.57143
69.4	0	0	1	1.42857
69.5	0	0	1	1.57143
69.6	0	0	2	1.57143
69.7	0	0	1	2
69.8	0	0	3	2.42857
69.9	0	0	2	2.57143
70	0	0	4	2.57143
70.1	0	0	4	2.71429
70.2	0	0	2	2.42857
70.3	0	0	2	2.28571
70.4	0	0	2	2
70.5	0	0	1	1.57143
70.6	0	0	1	1.57143
70.7	0	0	2	1.42857
70.8	0	0	1	1.42857
70.9	0	0	2	1.57143
71	0	0	1	1.71429
71.1	0	0	2	1.71429
71.2	0	0	2	1.85714
71.3	0	0	2	1.71429
71.4	0	0	2	1.85714
71.5	0	0	2	1.71429
71.6	0	0	1	1.85714
71.7	0	0	2	2
71.8	0	0	1	2
71.9	0	0	3	2.14286
72	0	0	3	2.28571
72.1	0	0	2	2.57143
72.2	0	0	3	2.85714
72.3	0	0	2	2.71429
72.4	0	0	4	2.71429
72.5	0	0	3	2.71429
72.6	0	0	2	2.85714
72.7	0	0	3	2.85714
72.8	0	0	2	2.57143
72.9	0	0	4	2.28571
73	0	0	2	2.28571
73.1	0	0	2	2.14286
73.2	0	0	1	2.14286
73.3	0	0	2	1.85714
73.4	0	0	2	2
73.5	0	0	2	2.28571
73.6	0	0	2	2.28571
73.7	0	0	3	2.28571
73.8	0	0	4	2.28571
73.9	0	0	1	2.28571
74	0	0	2	2.42857
74.1	0	0	2	2.28571
74.2	0	0	2	2
74.3	0	0	3	2.28571
74.4	0	0	2	2.28571
74.5	0	0	2	2.28571
74.6	0	0	3	2.28571
74.7	0	0	2	2.14286
74.8	0	0	2	2.28571
74.9	0	0	2	2.42857
75	0	0	2	2.28571
75.1	0	0	3	2.42857
75.2	0	0	3	2.28571
75.3	0	0	2	2.42857
75.4	0	0	3	2.42857
75.5	0	0	1	2.28571
75.6	0	0	3	2.14286
75.7	0	0	2	2.28571
75.8	0	0	2	2.14286
75.9	0	0	2	2.28571
76	0	0	3	2.14286
76.1	0	0	2	2.14286
76.2	0	0	2	2.14286
76.3	0	0	2	2.14286
76.4	0	0	2	2.28571
76.5	0	0	2	2.28571
76.6	0	0	2	2.28571
76.7	0	0	4	2.28571
76.8	0	0	2	2.28571
76.9	0	0	2	2.28571
77	0	0	2	2.28571
77.1	0	0	2	2
77.2	0	0	2	2
77.3	0	0	2	2.14286
77.4	0	0	2	2.28571
77.5	0	0	2	2.28571
77.6	0	0	3	2.42857
77.7	0	0	3	2.57143
77.8	0	0	2	2.57143
77.9	0	0	3	2.57143
78	0	0	3	2.42857
78.1	0	0	2	2.28571
78.2	0	0	2	2.28571
78.3	0	0	2	2.14286
78.4	0	0	2	2
78.5	0	0	2	2
78.6	0	0	2	2
78.7	0	0	2	1.85714
78.8	0	0	2	1.85714
78.9	0	0	2	2
79	0	0	1	2
79.1	0	0	2	2
79.2	0	0	3	2
79.3	0	0	2	2
79.4	0	0	2	2.14286
79.5	0	0	2	2
79.6	0	0	2	2
79.7	0	0	2	1.85714
79.8	0	0	1	1.85714
79.9	0	0	3	1.71429
80	0	0	1	1.71429
80.1	0	0	2	1.57143
80.2	0	0	1	1.71429
80.3	0	0	2	1.57143
80.4	0	0	1	1.57143
80.5	0	0	2	1.57143
80.6	0	0	2	1.57143
80.7	0	0	1	1.42857
80.8	0	0	2	1.42857
80.9	0	0	1	1.28571
81	0	0	1	1.14286
81.1	0	0	1	1.14286
81.2	0	0	1	1.14286
81.3	0	0	1	1.28571
81.4	0	0	1	1.42857
81.5	0	0	2	1.42857
81.6	0	0	2	1.42857
81.7	0	0	2	1.57143
81.8	0	0	1	1.57143
81.9	0	0	1	1.71429
82	0	0	2	1.71429
82.1	0	0	1	1.85714
82.2	0	0	3	2.14286
82.3	0	0	2	2.28571
82.4	0	0	3	2.28571
82.5	0	0	3	2.42857
82.6	0	0	2	2.28571
82.7	0	0	2	2.14286
82.8	0	0	2	2
82.9	0	0	2	1.85714
83	0	0	1	1.85714
83.1	0	0	2	1.71429
83.2	0	0	2	1.57143
83.3	0	0	2	1.57143
83.4	0	0	1	1.57143
83.5	0	0	1	1.57143
83.6	0	0	2	1.57143
83.7	0	0	1	1.57143
83.8	0	0	2	1.71429
83.9	0	0	2	1.85714
84	0	0	2	1.85714
84.1	0	0	2	1.85714
84.2	0	0	2	1.85714
84.3	0	0	2	1.85714
84.4	0	0	1	1.85714
84.5	0	0	2	1.71429
84.6	0	0	2	1.85714
84.7	0	0	2	2
84.8	0	0	1	2.14286
84.9	0	0	3	2.14286
85	0	0	3	2.28571
85.1	0	0	2	2.42857
85.2	0	0	2	2.57143
85.3	0	0	3	2.42857
85.4	0	0	3	2.14286
85.5	0	0	2	2.28571
85.6	0	0	2	2.14286
85.7	0	0	1	2.14286
85.8	0	0	3	1.85714
85.9	0	0	1	1.85714
86	0	0	3	1.85714
86.1	0	0	1	1.85714
86.2	0	0	2	1.57143
86.3	0	0	2	1.71429
86.4	0	0	1	1.57143
86.5	0	0	1	1.71429
86.6	0	0	2	1.57143
86.7	0	0	2	1.57143
86.8	0	0	2	1.71429
86.9	0	0	1	1.71429
87	0	0	2	1.71429
87.1	0	0	2	1.85714
87.2	0	0	1	1.71429
87.3	0	0	2	1.85714
87.4	0	0	3	1.71429
87.5	0	0	1	1.57143
87.6	0	0	2	1.57143
87.7	0	0	1	1.71429
87.8	0	0	1	1.85714
87.9	0	0	1	2
88	0	0	3	2.14286
88.1	0	0	4	2.28571
88.2	0	0	2	2.28571
88.3	0	0	3	2.57143
88.4	0	0	2	2.42857
88.5	0	0	1	2
88.6	0	0	3	2
88.7	0	0	2	2.14286
88.8	0	0	1	2.14286
88.9	0	0	2	2.28571
89	0	0	4	2.14286
89.1	0	0	2	2.57143
89.2	0	0	2	2.85714
89.3	0	0	2	2.85714
89.4	0	0	5	2.42857
89.5	0	0	3	2.42857
89.6	0	0	2	2.71429
89.7	0	0	1	2.85714
89.8	0	0	2	2.57143
89.9	0	0	4	2.42857
90	0	0	3	2.42857
90.1	0	0	3	2.42857
90.2	0	0	2	2.57143
90.3	0	0	2	2.28571
90.4	0	0	1	2.28571
90.5	0	0	3	2.14286
90.6	0	0	2	2.14286
90.7	0	0	3	2.42857
90.8	0	0	2	2.71429
90.9	0	0	2	2.57143
91	0	0	4	2.57143
91.1	0	0	3	2.42857
91.2	0	0	2	2.57143
91.3	0	0	2	2.85714
91.4	0	0	2	2.71429
91.5	0	0	3	2.71429
91.6	0	0	4	3
91.7	0	0	3	3.14286
91.8	0	0	3	3.14286
91.9	0	0	4	3.14286
92	0	0	3	3
92.1	0	0	2	2.71429
92.2	0	0	3	2.57143
92.3	0	0	3	2.28571
92.4	0	0	1	2.28571
92.5	0	0	2	2.42857
92.6	0	0	2	2.42857
92.7	0	0	3	2.28571
92.8	0	0	3	2.42857
92.9	0	0	3	2.57143
93	0	0	2	2.85714
93.1	0	0	2	2.85714
93.2	0	0	3	2.85714
93.3	0	0	4	2.85714
93.4	0	0	3	2.85714
93.5	0	0	3	2.85714
93.6	0	0	3	2.71429
93.7	0	0	2	2.28571
93.8	0	0	2	2
93.9	0	0	2	1.85714
94	0	0	1	1.71429
94.1	0	0	1	1.57143
94.2	0	0	2	1.57143
94.3	0	0	2	1.71429
94.4	0	0	1	1.71429
94.5	0	0	2	1.85714
94.6	0	0	3	1.85714
94.7	0	0	1	1.85714
94.8	0	0	2	1.85714
94.9	0	0	2	1.71429
95	0	0	2	1.42857
95.1	0	0	1	1.57143
95.2	0	0	1	1.85714
95.3	0	0	1	1.85714
95.4	0	0	2	1.85714
95.5	0	0	4	1.85714
95.6	0	0	2	2.14286
95.7	0	0	2	2.28571
95.8	0	0	1	2.14286
95.9	0	0	3	1.85714
96	0	0	2	2
96.1	0	0	1	2
96.2	0	0	2	2.14286
96.3	0	0	3	2
96.4	0	0	2	1.85714
96.5	0	0	2	2.14286
96.6	0	0	2	2.14286
96.7	0	0	1	2.14286
96.8	0	0	3	2.14286
96.9	0	0	2	2.42857
97	0	0	3	2.42857
97.1	0	0	2	2.71429
97.2	0	0	4	2.42857
97.3	0	0	2	2.42857
97.4	0	0	3	2.28571
97.5	0	0	1	2.42857
97.6	0	0	2	2
97.7	0	0	2	2
97.8	0	0	3	1.85714
97.9	0	0	1	1.85714
98	0	0	2	1.85714
98.1	0	0	2	1.71429
98.2	0	0	1	1.57143
98.3	0	0	2	1.71429
98.4	0	0	1	1.57143
98.5	0	0	2	1.57143
98.6	0	0	2	1.85714
98.7	0	0	1	1.71429
98.8	0	0	2	2
98.9	0	0	3	2
99	0	0	1	2
99.1	0	0	3	2
99.2	0	0	2	1.85714
99.3	0	0	2	1.71429
99.4	0	0	1	1.85714
99.5	0	0	1	2
99.6	0	0	2	2.14286
99.7	0	0	2	2.28571
99.8	0	0	4	2.28571
99.9	0	0	3	2.42857
100	0	0	3	2.42857
100.1	0	0	1	2.57143
100.2	0	0	2	2.28571
100.3	0	0	2	2.28571
100.4	0	0	3	2.28571
100.5	0	0	2	2.28571
100.6	0	0	3	2.28571
100.7	0	0	3	2.42857
100.8	0	0	1	2.28571
100.9	0	0	2	2.28571
101	0	0	3	2.28571
101.1	0	0	2	2.14286
101.2	0	0	2	2.42857
101.3	0	0	3	2.42857
101.4	0	0	2	2.42857
101.5	0	0	3	2.57143
101.6	0	0	2	2.71429
101.7	0	0	3	2.57143
101.8	0	0	3	2.42857
101.9	0	0	3	2.42857
102	0	0	2	2.42857
102.1	0	0	1	2.28571
102.2	0	0	3	2
102.3	0	0	2	1.71429
102.4	0	0	2	1.57143
102.5	0	0	1	1.85714
102.6	0	0	1	2.14286
102.7	0	0	1	2
102.8	0	0	3	2.14286
102.9	0	0	5	2.28571
103	0	0	1	2.71429
103.1	0	0	3	2.85714
103.2	0	0	2	2.71429
103.3	0	0	4	2.42857
103.4	0	0	2	2.57143
103.5	0	0	2	2.57143
103.6	0	0	3	2.57143
103.7	0	0	2	2.28571
103.8	0	0	3	2.28571
103.9	0	0	2	2.28571
104	0	0	2	2.28571
104.1	0	0	2	2.42857
104.2	0	0	2	2.28571
104.3	0	0	3	2.42857
104.4	0	0	3	2.57143
104.5	0	0	2	2.71429
104.6	0	0	3	2.85714
104.7	0	0	3	2.85714
104.8	0	0	3	2.71429
104.9	0	0	3	3
105	0	0	3	2.85714
105.1	0	0	2	2.85714
105.2	0	0	4	2.71429
105.3	0	0	2	2.71429
105.4	0	0	3	2.57143
105.5	0	0	2	2.57143
105.6	0	0	3	2.28571
105.7	0	0	2	2.42857
105.8	0	0	2	2.42857
105.9	0	0	2	2.42857
106	0	0	3	2.28571
106.1	0	0	3	2.28571
106.2	0	0	2	2.14286
106.3	0	0	2	2.14286
106.4	0	0	2	2
106.5	0	0	1	2
106.6	0	0	2	2.28571
106.7	0	0	2	2.28571
106.8	0	0	3	2.42857
106.9	0	0	4	2.42857
107	0	0	2	2.57143
107.1	0	0	3	2.57143
107.2	0	0	1	2.57143
107.3	0	0	3	2.28571
107.4	0	0	2	2.42857
107.5	0	0	3	2.28571
107.6	0	0	2	2.42857
107.7	0	0	3	2.28571
107.8	0	0	2	2.42857
107.9	0	0	2	2.42857
108	0	0	2	2.42857
108.1	0	0	3	2.28571
108.2	0	0	3	2.28571
108.3	0	0	2	2.28571
108.4	0	0	2	2.42857
108.5	0	0	2	2.28571
108.6	0	0	2	2.42857
108.7	0	0	3	2.42857
108.8	0	0	2	2.57143
108.9	0	0	4	2.57143
109	0	0	2	2.71429
109.1	0	0	3	2.57143
109.2	0	0	2	3
109.3	0	0	3	2.85714
109.4	0	0	2	3
109.5	0	0	5	2.85714
109.6	0	0	3	2.71429
109.7	0	0	3	2.71429
109.8	0	0	2	2.85714
109.9	0	0	1	2.42857
110	0	0	3	2.28571
110.1	0	0	3	2
110.2	0	0	2	2
110.3	0	0	2	2.28571
110.4	0	0	1	2.14286
110.5	0	0	2	2
110.6	0	0	3	2
110.7	0	0	2	2
110.8	0	0	2	2.14286
110.9	0	0	2	2.14286
111	0	0	2	2.14286
111.1	0	0	2	2.14286
111.2	0	0	2	2.28571
111.3	0	0	3	2.57143
111.4	0	0	2	3
111.5	0	0	3	3
111.6	0	0	4	3
111.7	0	0	5	3
111.8	0	0	2	3.14286
111.9	0	0	2	3
112	0	0	3	2.85714
112.1	0	0	3	2.42857
112.2	0	0	2	2.42857
112.3	0	0	3	2.42857
112.4	0	0	2	2.57143
112.5	0	0	2	2.57143
112.6	0	0	2	2.57143
112.7	0	0	4	2.42857
112.8	0	0	3	2.28571
112.9	0	0	2	2.14286
113	0	0	2	2.14286
113.1	0	0	1	1.71429
113.2	0	0	1	1.57143
113.3	0	0	2	1.57143
113.4	0	0	1	1.85714
113.5	0	0	2	2
113.6	0	0	2	2.42857
113.7	0	0	4	2.57143
113.8	0	0	2	2.85714
113.9	0	0	4	3.14286
114	0	0	3	3.14286
114.1	0	0	3	2.85714
114.2	0	0	4	2.85714
114.3	0	0	2	2.57143
114.4	0	0	2	2.28571
114.5	0	0	2	2.14286
114.6	0	0	2	2.14286
114.7	0	0	1	2.28571
114.8	0	0	2	2.42857
114.9	0	0	4	2.42857
115	0	0	3	2.57143
115.1	0	0	3	2.85714
115.2	0	0	2	3
115.3	0	0	3	2.85714
115.4	0	0	3	2.71429
115.5	0	0	3	2.57143
115.6	0	0	3	2.57143
115.7	0	0	2	2.42857
115.8	0	0	2	2.14286
115.9	0	0	2	2
116	0	0	2	1.85714
116.1	0	0	1	2
116.2	0	0	2	2
116.3	0	0	2	2
116.4	0	0	3	2
116.5	0	0	2	2.14286
116.6	0	0	2	2.28571
116.7	0	0	2	2.28571
116.8	0	0	2	2.14286
116.9	0	0	3	2.14286
117	0	0	2	2.14286
117.1	0	0	2	2.14286
117.2	0	0	2	2.14286
117.3	0	0	2	2
117.4	0	0	2	1.85714
117.5	0	0	2	1.85714
117.6	0	0	2	1.85714
117.7	0	0	1	2
117.8	0	0	2	2.14286
117.9	0	0	2	2.14286
118	0	0	3	2.14286
118.1	0	0	3	2.28571
118.2	0	0	2	2.14286
118.3	0	0	2	2
118.4	0	0	2	1.85714
118.5	0	0	1	1.57143
118.6	0	0	1	1.57143
118.7	0	0	2	1.42857
118.8	0	0	1	1.28571
118.9	0	0	2	1.28571
119	0	0	1	1.42857
119.1	0	0	1	1.28571
119.2	0	0	1	1.42857
119.3	0	0	2	1.42857
119.4	0	0	1	1.42857
119.5	0	0	2	1.71429
119.6	0	0	2	1.85714
119.7	0	0	1	1.71429
119.8	0	0	3	1.71429
119.9	0	0	2	1.57143
120	0	0	1	1.42857
120.1	0	0	1	1.42857
120.2	0	0	1	1.28571
120.3	0	0	1	1.28571
120.4	0	0	1	1.42857
120.5	0	0	2	1.71429
120.6	0	0	2	1.85714
120.7	0	0	2	1.85714
120.8	0	0	3	2
120.9	0	0	2	1.85714
121	0	0	1	1.85714
121.1	0	0	2	1.85714
121.2	0	0	1	1.42857
121.3	0	0	2	1.28571
121.4	0	0	2	1.42857
121.5	0	0	0	1.42857
121.6	0	0	1	1.42857
121.7	0	0	2	1.28571
121.8	0	0	2	1.28571
121.9	0	0	1	1.42857
122	0	0	1	1.57143
122.1	0	0	2	1.57143
122.2	0	0	1	1.42857
122.3	0	0	2	1.71429
122.4	0	0	2	1.85714
122.5	0	0	1	1.85714
122.6	0	0	3	2
122.7	0	0	2	2
122.8	0	0	2	2
122.9	0	0	2	2.14286
123	0	0	2	1.85714
123.1	0	0	2	1.85714
123.2	0	0	2	1.85714
123.3	0	0	1	1.85714
123.4	0	0	2	1.71429
123.5	0	0	2	1.57143
123.6	0	0	2	1.42857
123.7	0	0	1	1.57143
123.8	0	0	1	1.57143
123.9	0	0	1	1.57143
124	0	0	2	1.57143
124.1	0	0	2	1.57143
124.2	0	0	2	1.71429
124.3	0	0	2	1.71429
124.4	0	0	1	1.71429
124.5	0	0	2	1.71429
124.6	0	0	1	1.85714
124.7	0	0	2	1.85714
124.8	0	0	2	2
124.9	0	0	3	1.85714
125	0	0	2	2.14286
125.1	0	0	2	2.14286
125.2	0	0	1	1.85714
125.3	0	0	3	1.71429
125.4	0	0	2	1.57143
125.5	0	0	0	1.42857
125.6	0	0	2	1.42857
125.7	0	0	1	1.28571
125.8	0	0	1	1.28571
125.9	0	0	1	1.57143
126	0	0	2	1.57143
126.1	0	0	2	1.71429
126.2	0	0	2	1.85714
126.3	0	0	2	1.85714
126.4	0	0	2	1.71429
126.5	0	0	2	1.57143
126.6	0	0	1	1.57143
126.7	0	0	1	1.42857
126.8	0	0	1	1.57143
126.9	0	0	2	1.71429
127	0	0	1	1.71429
127.1	0	0	3	1.71429
127.2	0	0	3	2
127.3	0	0	1	2
127.4	0	0	1	2.28571
127.5	0	0	3	2.14286
127.6	0	0	2	1.85714
127.7	0	0	3	2
127.8	0	0	2	2.14286
127.9	0	0	1	1.85714
128	0	0	2	1.85714
128.1	0	0	2	1.71429
128.2	0	0	1	1.71429
128.3	0	0	2	1.85714
128.4	0	0	2	1.71429
128.5	0	0	2	1.57143
128.6	0	0	2	1.57143
128.7	0	0	1	1.42857
128.8	0	0	1	1.42857
128.9	0	0	1	1.42857
129	0	0	1	1.57143
129.1	0	0	2	1.85714
129.2	0	0	2	2
129.3	0	0	3	2.14286
129.4	0	0	3	2.14286
129.5	0	0	2	2.14286
129.6	0	0	2	2.28571
129.7	0	0	1	2.42857
129.8	0	0	2	2.14286
129.9	0	0	3	2
130	0	0	4	2.14286
130.1	0	0	1	2.28571
130.2	0	0	1	2.28571
130.3	0	0	3	2.14286
130.4	0	0	2	1.85714
130.5	0	0	2	2.14286
130.6	0	0	2	2.28571
130.7	0	0	2	2.14286
130.8	0	0	3	2.14286
130.9	0	0	2	2.28571
131	0	0	2	2.42857
131.1	0	0	2	2.42857
131.2	0	0	3	2.14286
131.3	0	0	3	2.14286
131.4	0	0	2	2
131.5	0	0	1	2.14286
131.6	0	0	2	2
131.7	0	0	1	1.71429
131.8	0	0	3	1.85714
131.9	0	0	2	2
132	0	0	1	2
132.1	0	0	3	2.14286
132.2	0	0	2	2.14286
132.3	0	0	2	2.14286
132.4	0	0	2	2.28571
132.5	0	0	3	1.85714
132.6	0	0	2	1.85714
132.7	0	0	2	1.85714
132.8	0	0	0	1.85714
132.9	0	0	2	1.57143
133	0	0	2	1.42857
133.1	0	0	2	1.42857
133.2	0	0	1	1.57143
133.3	0	0	1	1.57143
133.4	0	0	2	1.71429
133.5	0	0	1	1.85714
133.6	0	0	2	2
133.7	0	0	3	2.14286
133.8	0	0	3	2.14286
133.9	0	0	2	2.14286
134	0	0	2	2
134.1	0	0	2	1.57143
134.2	0	0	1	1.28571
134.3	0	0	1	1.42857
134.4	0	0	0	1.42857
134.5	0	0	1	1.42857
134.6	0	0	3	1.42857
134.7	0	0	2	1.42857
134.8	0	0	2	1.85714
134.9	0	0	1	2
135	0	0	1	1.85714
135.1	0	0	3	1.85714
135.2	0	0	2	1.85714
135.3	0	0	2	2.14286
135.4	0	0	2	2.28571
135.5	0	0	2	2.14286
135.6	0	0	3	2.28571
135.7	0	0	2	2.28571
135.8	0	0	2	2.57143
135.9	0	0	3	2.71429
136	0	0	2	2.71429
136.1	0	0	4	2.71429
136.2	0	0	3	2.85714
136.3	0	0	3	2.85714
136.4	0	0	2	2.85714
136.5	0	0	3	2.57143
136.6	0	0	3	2.42857
136.7	0	0	2	2.28571
136.8	0	0	2	2.42857
136.9	0	0	2	2.28571
137	0	0	2	2.14286
137.1	0	0	3	2.14286
137.2	0	0	2	2.14286
137.3	0	0	2	2
137.4	0	0	2	1.85714
137.5	0	0	2	1.57143
137.6	0	0	1	1.71429
137.7	0	0	1	1.71429
137.8	0	0	1	1.71429
137.9	0	0	3	1.57143
138	0	0	2	1.57143
138.1	0	0	2	1.57143
138.2	0	0	1	1.71429
138.3	0	0	1	1.71429
138.4	0	0	1	1.57143
138.5	0	0	2	1.57143
138.6	0	0	3	1.57143
138.7	0	0	1	1.42857
138.8	0	0	2	1.28571
138.9	0	0	1	1.14286
139	0	0	0	1
139.1	0	0	0	1.14286
139.2	0	0	1	1
139.3	0	0	2	1
139.4	0	0	2	1.28571
139.5	0	0	1	1.57143
139.6	0	0	1	1.71429
139.7	0	0	2	1.71429
139.8	0	0	2	1.57143
139.9	0	0	2	1.71429
140	0	0	2	1.85714
140.1	0	0	1	1.71429
140.2	0	0	2	1.57143
140.3	0	0	2	1.28571
140.4	0	0	1	1.14286
140.5	0	0	1	1.14286
140.6	0	0	0	1
140.7	0	0	1	1
140.8	0	0	1	1
140.9	0	0	1	1
141	0	0	2	1.14286
141.1	0	0	1	1.14286
141.2	0	0	1	1.14286
141.3	0	0	1	1.14286
141.4	0	0	1	1
141.5	0	0	1	1
141.6	0	0	1	1
141.7	0	0	1	1
141.8	0	0	1	1.14286
141.9	0	0	1	1.14286
142	0	0	1	1.14286
142.1	0	0	2	1.14286
142.2	0	0	1	1.28571
142.3	0	0	1	1.42857
142.4	0	0	1	1.42857
142.5	0	0	2	1.28571
142.6	0	0	2	1.42857
142.7	0	0	1	1.57143
142.8	0	0	1	1.71429
142.9	0	0	2	1.57143
143	0	0	2	1.42857
143.1	0	0	2	1.57143
143.2	0	0	1	1.57143
143.3	0	0	1	1.42857
143.4	0	0	2	1.28571
143.5	0	0	1	1.14286
143.6	0	0	1	1
143.7	0	0	1	1
143.8	0	0	1	0.857143
143.9	0	0	0	0.857143
144	0	0	1	0.857143
144.1	0	0	1	0.857143
144.2	0	0	1	0.857143
144.3	0	0	1	1
144.4	0	0	1	1
144.5	0	0	1	1
144.6	0	0	1	1
144.7	0	0	1	1.14286
144.8	0	0	1	1
144.9	0	0	1	1
145	0	0	2	1
145.1	0	0	0	0.857143
145.2	0	0	1	0.857143
145.3	0	0	1	0.714286
145.4	0	0	0	0.571429
145.5	0	0	1	0.714286
145.6	0	0	0	0.714286
145.7	0	0	1	0.714286
145.8	0	0	1	0.857143
145.9	0	0	1	0.714286
146	0	0	1	0.857143
146.1	0	0	1	0.857143
146.2	0	0	0	0.857143
146.3	0	0	1	0.857143
146.4	0	0	1	0.714286
146.5	0	0	1	0.714286
146.6	0	0	1	0.714286
146.7	0	0	0	0.571429
146.8	0	0	1	0.571429
146.9	0	0	0	0.428571
147	0	0	0	0.428571
147.1	0	0	1	0.571429
147.2	0	0	0	0.571429
147.3	0	0	1	0.857143
147.4	0	0	1	1
147.5	0	0	1	1
147.6	0	0	2	1.14286
147.7	0	0	1	1.14286
147.8	0	0	1	1.14286
147.9	0	0	1	1.28571
148	0	0	1	1.14286
148.1	0	0	1	1.14286
148.2	0	0	2	1.14286
148.3	0	0	1	1.14286
148.4	0	0	1	1
148.5	0	0	1	1
148.6	0	0	1	0.857143
148.7	0	0	0	0.857143
148.8	0	0	1	0.857143
148.9	0	0	1	0.857143
149	0	0	1	0.714286
149.1	0	0	1	0.857143
149.2	0	0	1	0.857143
149.3	0	0	0	0.714286
149.4	0	0	1	0.714286
149.5	0	0	1	0.571429
149.6	0	0	0	0.428571
149.7	0	0	1	0.428571
149.8	0	0	0	0.285714
149.9	0	0	0	0.142857
150	0	0	0	0.142857
150.1	0	0	0	0
150.2	0	0	0	0
150.3	0	0	0	0
150.4	0	0	0	0
150.5	0	0	0	0
150.6	0	0	0	0
150.7	0	0	0	0
150.8	0	0	0	0
150.9	0	0	0	0
151	0	0	0	0
151.1	0	0	0	0.142857
151.2	0	0	0	0.285714
151.3	0	0	0	0.428571
151.4	0	0	1	0.571429
151.5	0	0	1	0.714286
151.6	0	0	1	0.857143
151.7	0	0	1	1
151.8	0	0	1	1
151.9	0	0	1	1
152	0	0	1	1.28571
152.1	0	0	1	1.42857
152.2	0	0	1	1.28571
152.3	0	0	3	1.14286
152.4	0	0	2	1.14286
152.5	0	0	0	1
152.6	0	0	0	1.28571
152.7	0	0	1	1
152.8	0	0	0	0.857143
152.9	0	0	3	1
153	0	0	1	1.14286
153.1	0	0	1	1.14286
153.2	0	0	1	1.42857
153.3	0	0	1	1.14286
153.4	0	0	1	1.28571
153.5	0	0	2	1.28571
153.6	0	0	1	1.57143
153.7	0	0	2	1.71429
153.8	0	0	1	1.71429
153.9	0	0	3	1.85714
154	0	0	2	1.85714
154.1	0	0	1	1.85714
154.2	0	0	3	2
154.3	0	0	1	1.85714
154.4	0	0	2	1.85714
154.5	0	0	2	2
154.6	0	0	2	1.85714
154.7	0	0	2	2
154.8	0	0	2	1.71429
154.9	0	0	2	1.57143
155	0	0	2	1.71429
155.1	0	0	0	1.57143
155.2	0	0	1	1.42857
155.3	0	0	3	1.28571
155.4	0	0	1	1.28571
155.5	0	0	1	1.57143
155.6	0	0	1	1.57143
155.7	0	0	2	1.28571
155.8	0	0	2	1.28571
155.9	0	0	1	1.57143
156	0	0	1	1.57143
156.1	0	0	1	1.42857
156.2	0	0	3	1.28571
156.3	0	0	1	1.28571
156.4	0	0	1	1.14286
156.5	0	0	1	1.14286
156.6	0	0	1	0.857143
156.7	0	0	0	1
156.8	0	0	1	1.14286
156.9	0	0	1	1.14286
157	0	0	2	1.14286
157.1	0	0	2	1.42857
157.2	0	0	1	1.57143
157.3	0	0	1	1.57143
157.4	0	0	2	1.57143
157.5	0	0	2	1.42857
157.6	0	0	1	1.28571
157.7	0	0	2	1.28571
157.8	0	0	1	1
157.9	0	0	0	0.714286
158	0	0	1	0.857143
158.1	0	0	0	0.714286
158.2	0	0	0	0.714286
158.3	0	0	2	0.857143
158.4	0	0	1	0.714286
158.5	0	0	1	1
158.6	0	0	1	1.42857
158.7	0	0	0	1.42857
158.8	0	0	2	1.42857
158.9	0	0	3	1.42857
159	0	0	2	1.71429
159.1	0	0	1	2.14286
159.2	0	0	1	2.42857
159.3	0	0	3	2.28571
159.4	0	0	3	2.28571
159.5	0	0	4	2.57143
159.6	0	0	2	2.85714
159.7	0	0	2	2.71429
159.8	0	0	3	2.71429
159.9	0	0	3	2.57143
160	0	0	2	2.57143
160.1	0	0	3	2.57143
160.2	0	0	3	2.28571
160.3	0	0	2	2.14286
160.4	0	0	2	2.14286
160.5	0	0	1	2.14286
160.6	0	0	2	1.85714
160.7	0	0	2	1.85714
160.8	0	0	3	1.85714
160.9	0	0	1	2.14286
161	0	0	2	2.28571
161.1	0	0	2	2.57143
161.2	0	0	3	2.85714
161.3	0	0	3	3.42857
161.4	0	0	4	3.42857
161.5	0	0	5	3.71429
161.6	0	0	5	3.85714
161.7	0	0	2	4
161.8	0	0	4	4
161.9	0	0	4	3.71429
162	0	0	4	3.57143
162.1	0	0	4	3.85714
162.2	0	0	3	3.71429
162.3	0	0	4	3.42857
162.4	0	0	4	3.42857
162.5	0	0	3	3.28571
162.6	0	0	2	3.28571
162.7	0	0	4	3.28571
162.8	0	0	3	3.14286
162.9	0	0	3	3.14286
163	0	0	4	3.42857
163.1	0	0	3	3.28571
163.2	0	0	3	3.28571
163.3	0	0	4	3.28571
163.4	0	0	3	3.14286
163.5	0	0	3	3
163.6	0	0	3	3
163.7	0	0	3	2.85714
163.8	0	0	2	2.85714
163.9	0	0	3	2.85714
164	0	0	3	2.71429
164.1	0	0	3	2.57143
164.2	0	0	3	2.85714
164.3	0	0	2	2.71429
164.4	0	0	2	2.85714
164.5	0	0	4	2.85714
164.6	0	0	2	2.71429
164.7	0	0	4	2.85714
164.8	0	0	3	3
164.9	0	0	2	2.71429
165	0	0	3	2.85714
165.1	0	0	3	2.71429
165.2	0	0	2	2.71429
165.3	0	0	3	2.85714
165.4	0	0	3	3
165.5	0	0	3	3
165.6	0	0	3	2.85714
165.7	0	0	4	2.71429
165.8	0	0	3	2.57143
165.9	0	0	1	2.57143
166	0	0	2	2.71429
166.1	0	0	2	2.71429
166.2	0	0	3	2.71429
166.3	0	0	4	3.14286
166.4	0	0	4	3.14286
166.5	0	0	3	3.14286
166.6	0	0	4	3
166.7	0	0	2	2.71429
166.8	0	0	2	2.71429
166.9	0	0	2	2.85714
167	0	0	2	2.85714
167.1	0	0	4	3.14286
167.2	0	0	4	3.14286
167.3	0	0	4	3.14286
167.4	0	0	4	3.14286
167.5	0	0	2	3
167.6	0	0	2	2.57143
167.7	0	0	2	2.28571
167.8	0	0	3	2
167.9	0	0	1	1.85714
168	0	0	2	1.71429
168.1	0	0	2	1.42857
168.2	0	0	1	1.28571
168.3	0	0	1	1.28571
168.4	0	0	0	1.14286
168.5	0	0	2	1.14286
168.6	0	0	1	1.14286
168.7	0	0	1	1.14286
168.8	0	0	2	1.42857
168.9	0	0	1	1.42857
169	0	0	1	1.42857
169.1	0	0	2	1.42857
169.2	0	0	2	1.28571
169.3	0	0	1	1.57143
169.4	0	0	1	1.57143
169.5	0	0	1	1.57143
169.6	0	0	3	1.28571
169.7	0	0	1	1.42857
169.8	0	0	2	1.57143
169.9	0	0	0	1.71429
170	0	0	2	1.42857
170.1	0	0	2	1.28571
170.2	0	0	2	1
170.3	0	0	1	1.28571
170.4	0	0	0	1.42857
170.5	0	0	0	1.28571
170.6	0	0	2	1.42857
170.7	0	0	3	1.71429
170.8	0	0	1	2.28571
170.9	0	0	3	2.42857
171	0	0	3	2.57143
171.1	0	0	4	2.42857
171.2	0	0	1	2.71429
171.3	0	0	3	2.71429
171.4	0	0	2	2.85714
171.5	0	0	3	2.85714
171.6	0	0	3	3.14286
171.7	0	0	4	3.14286
171.8	0	0	4	3.14286
171.9	0	0	3	3
172	0	0	3	3.14286
172.1	0	0	2	3.14286
172.2	0	0	2	2.85714
172.3	0	0	4	3
172.4	0	0	4	2.85714
172.5	0	0	2	2.85714
172.6	0	0	4	2.85714
172.7	0	0	2	2.71429
172.8	0	0	2	2.71429
172.9	0	0	2	2.71429
173	0	0	3	2.57143
173.1	0	0	4	2.57143
173.2	0	0	2	2.57143
173.3	0	0	3	2.57143
173.4	0	0	2	2.42857
173.5	0	0	2	2.28571
173.6	0	0	2	2.28571
173.7	0	0	2	2.14286
173.8	0	0	3	2.14286
173.9	0	0	2	2.28571
174	0	0	2	2.14286
174.1	0	0	2	2.28571
174.2	0	0	3	2.14286
174.3	0	0	1	2.14286
174.4	0	0	3	2.14286
174.5	0	0	2	2.28571
174.6	0	0	2	2.14286
174.7	0	0	2	2.42857
174.8	0	0	3	2.28571
174.9	0	0	2	2.28571
175	0	0	3	2.28571
175.1	0	0	2	2.42857
175.2	0	0	2	2.28571
175.3	0	0	2	2.28571
175.4	0	0	3	2.14286
175.5	0	0	2	2.28571
175.6	0	0	2	2.42857
175.7	0	0	2	2.71429
175.8	0	0	3	2.57143
175.9	0	0	3	2.57143
176	0	0	4	2.85714
176.1	0	0	2	2.85714
176.2	0	0	2	2.71429
176.3	0	0	4	2.71429
176.4	0	0	2	2.42857
176.5	0	0	2	2.57143
176.6	0	0	3	2.57143
176.7	0	0	2	2.14286
176.8	0	0	3	2.14286
176.9	0	0	2	2.14286
177	0	0	1	2
177.1	0	0	2	2
177.2	0	0	2	1.85714
177.3	0	0	2	2
177.4	0	0	2	2
177.5	0	0	2	2
177.6	0	0	3	2
177.7	0	0	1	2.14286
177.8	0	0	2	2.42857
177.9	0	0	2	2.71429
178	0	0	3	2.57143
178.1	0	0	4	3
178.2	0	0	4	3
178.3	0	0	2	3
178.4	0	0	4	3.14286
178.5	0	0	2	3.14286
178.6	0	0	2	2.71429
178.7	0	0	4	2.71429
178.8	0	0	4	2.57143
178.9	0	0	1	2.71429
179	0	0	2	3
179.1	0	0	3	2.71429
179.2	0	0	3	2.71429
179.3	0	0	4	3
179.4	0	0	2	3.14286
179.5	0	0	4	3.14286
179.6	0	0	3	3
179.7	0	0	3	2.85714
179.8	0	0	3	3
179.9	0	0	2	2.85714
180	0	0	3	2.71429
180.1	0	0	3	2.57143
180.2	0	0	3	2.42857
180.3	0	0	2	2.71429
180.4	0	0	2	2.57143
180.5	0	0	2	2.42857
180.6	0	0	4	2.42857
180.7	0	0	2	2.57143
180.8	0	0	2	2.85714
180.9	0	0	3	3.14286
181	0	0	3	2.85714
181.1	0	0	4	2.85714
181.2	0	0	4	2.85714
181.3	0	0	2	2.85714
181.4	0	0	2	2.71429
181.5	0	0	2	2.57143
181.6	0	0	3	2.28571
181.7	0	0	2	2.28571
181.8	0	0	3	2.28571
181.9	0	0	2	2.42857
182	0	0	2	2.28571
182.1	0	0	2	2.28571
182.2	0	0	3	2.28571
182.3	0	0	2	2.28571
182.4	0	0	2	2.57143
182.5	0	0	3	2.71429
182.6	0	0	2	2.57143
182.7	0	0	4	2.57143
182.8	0	0	3	3
182.9	0	0	2	2.85714
183	0	0	2	3
183.1	0	0	5	2.71429
183.2	0	0	2	2.57143
183.3	0	0	3	2.71429
183.4	0	0	2	2.57143
183.5	0	0	2	2.42857
183.6	0	0	3	2.71429
183.7	0	0	1	2.71429
183.8	0	0	4	2.71429
183.9	0	0	4	2.71429
184	0	0	3	2.71429
184.1	0	0	2	2.85714
184.2	0	0	2	2.57143
184.3	0	0	3	2.28571
184.4	0	0	2	2.14286
184.5	0	0	2	2.28571
184.6	0	0	2	2.28571
184.7	0	0	2	2.42857
184.8	0	0	3	2.42857
184.9	0	0	2	2.42857
185	0	0	4	2.42857
185.1	0	0	2	2.57143
185.2	0	0	2	2.57143
185.3	0	0	2	2.71429
185.4	0	0	3	2.28571
185.5	0	0	3	2.28571
185.6	0	0	3	2.57143
185.7	0	0	1	2.57143
185.8	0	0	2	2.71429
185.9	0	0	4	2.42857
186	0	0	2	2.42857
186.1	0	0	4	2.71429
186.2	0	0	1	2.85714
186.3	0	0	3	2.71429
186.4	0	0	3	3
186.5	0	0	3	2.85714
186.6	0	0	3	3.14286
186.7	0	0	4	3.28571
186.8	0	0	3	3.14286
186.9	0	0	3	3.28571
187	0	0	4	3.28571
187.1	0	0	2	3.14286
187.2	0	0	4	3.14286
187.3	0	0	3	3
187.4	0	0	3	3
187.5	0	0	3	3.28571
187.6	0	0	2	3
187.7	0	0	4	2.85714
187.8	0	0	4	2.85714
187.9	0	0	2	3
188	0	0	2	3
188.1	0	0	3	2.71429
188.2	0	0	4	2.57143
188.3	0	0	2	2.57143
188.4	0	0	2	2.57143
188.5	0	0	3	2.28571
188.6	0	0	2	2
188.7	0	0	2	2
188.8	0	0	1	1.85714
188.9	0	0	2	1.71429
189	0	0	2	1.85714
189.1	0	0	1	1.85714
189.2	0	0	2	2
189.3	0	0	3	2.14286
189.4	0	0	2	2.28571
189.5	0	0	2	2.57143
189.6	0	0	3	2.71429
189.7	0	0	3	2.85714
189.8	0	0	3	2.85714
189.9	0	0	3	3
190	0	0	4	2.85714
190.1	0	0	2	3
190.2	0	0	3	2.71429
190.3	0	0	2	2.57143
190.4	0	0	4	2.42857
190.5	0	0	1	2.57143
190.6	0	0	2	2.42857
190.7	0	0	3	2.57143
190.8	0	0	3	2.42857
190.9	0	0	2	2.57143
191	0	0	3	2.71429
191.1	0	0	3	2.71429
191.2	0	0	2	2.71429
191.3	0	0	3	2.85714
191.4	0	0	3	2.85714
191.5	0	0	3	2.85714
191.6	0	0	3	3.28571
191.7	0	0	3	3.14286
191.8	0	0	3	3
191.9	0	0	5	2.85714
192	0	0	2	2.71429
192.1	0	0	2	2.85714
192.2	0	0	2	2.85714
192.3	0	0	2	2.42857
192.4	0	0	4	2.57143
192.5	0	0	3	2.57143
192.6	0	0.142857	2	2.71429
192.7	0	0.142857	3	2.71429
192.8	0	0.142857	2	2.57143
192.9	1	0.142857	3	2.57143
193	0	0.142857	2	2.71429
193.1	0	0.142857	3	2.85714
193.2	0	0.142857	3	3
193.3	0	0	3	2.71429
193.4	0	0	4	2.85714
193.5	0	0	3	3
193.6	0	0	1	3
193.7	0	0	3	2.85714
193.8	0	0	4	2.71429
193.9	0	0	3	2.57143
194	0	0	2	2.85714
194.1	0	0	3	2.71429
194.2	0	0	2	2.42857
194.3	0	0	3	2.42857
194.4	0	0	2	2.71429
194.5	0	0	2	2.42857
194.6	0	0	3	2.57143
194.7	0	0	4	2.42857
194.8	0	0	1	2.57143
194.9	0	0	3	2.71429
195	0	0	2	2.71429
195.1	0	0	3	2.42857
195.2	0	0	3	2.57143
195.3	0	0	3	2.42857
195.4	0	0	2	2.42857
195.5	0	0	2	2.42857
195.6	0	0	2	2.42857
195.7	0	0	2	2.28571
195.8	0	0	3	2.57143
195.9	0	0	3	2.71429
196	0	0	2	2.85714
196.1	0	0	4	3
196.2	0	0	3	3
196.3	0	0	3	2.85714
196.4	0	0	3	2.85714
196.5	0	0	3	2.57143
196.6	0	0	2	2.42857
196.7	0	0	2	2.42857
196.8	0	0	2	2.28571
196.9	0	0	2	2.14286
197	0	0	3	2
197.1	0	0	2	1.85714
197.2	0	0	2	1.85714
197.3	0	0	1	2
197.4	0	0	1	2
197.5	0	0	2	1.85714
197.6	0	0	3	2
197.7	0	0	3	2.28571
197.8	0	0	1	2.42857
197.9	0	0	3	2.71429
198	0	0	3	2.71429
198.1	0	0	2	2.85714
198.2	0	0	4	2.85714
198.3	0	0	3	2.57143
198.4	0	0	4	2.57143
198.5	0	0	1	2.71429
198.6	0	0	1	2.42857
198.7	0	0	3	2.28571
198.8	0	0	3	2
198.9	0	0	2	2.14286
199	0	0	2	2.42857
199.1	0	0	2	2.42857
199.2	0	0	2	2.28571
199.3	0	0	3	2.42857
199.4	0	0	3	2.57143
199.5	0	0	2	2.57143
199.6	0	0	3	2.66667
[truncated: 2 more rows]
