# Supplementary material for: Probing protein flexibility reveals a mechanism for selective promiscuity
Source: eLife. 2017 Apr 22;6:e22889. doi: 10.7554/eLife.22889 (PMC5446241; doi:10.7554/eLife.22889)
Supplement: Figure 11—source data 1. — DOI: http://dx.doi.org/10.7554/eLife.22889.030 [file elife-22889-fig11-data1.xlsx]

## Sheet: Sheet1
x-axis:	Ile126 rotamer angle
y-axis:	Ile134 rotamer angle
ADY bin counts
	-60	-50	-40	-30	-20	-10	0	10	20	30	40	50	60	70	80	90	100	110	120	130	140	150	160	170	180	190	200	210	220	230	240	250	260	270	280	290
290	0	0	0	0	0	0	0	0	0	2	8	5	3	1	1	0	0	0	1	0	1	3	4	17	31	37	26	6	4	0	0	0	0	0	0	0
280	0	0	0	0	0	0	0	0	0	0	0	5	1	1	0	0	0	0	0	0	1	1	2	6	16	11	6	3	2	0	0	0	0	0	0	0
270	0	0	0	0	0	0	0	0	1	0	3	1	0	0	0	0	0	0	0	0	0	0	1	3	7	10	6	2	1	0	0	0	0	0	0	0
260	0	0	0	0	0	0	0	0	0	0	0	2	0	0	0	0	0	0	0	0	0	0	1	0	8	5	4	1	0	0	0	0	0	0	0	0
250	0	0	0	0	0	0	0	0	2	0	1	1	0	0	0	0	0	0	0	0	0	1	0	1	4	2	2	1	1	0	0	0	0	0	0	0
240	0	0	0	0	0	0	0	0	1	1	2	0	0	0	0	0	0	0	0	0	0	0	0	0	0	1	3	0	0	0	0	0	0	0	0	0
230	0	0	0	0	0	0	0	0	0	2	0	1	1	0	0	0	0	0	0	0	0	0	0	1	0	4	2	2	1	0	0	0	0	0	0	0
220	0	0	0	0	0	0	0	0	1	0	2	3	0	1	0	0	0	0	0	0	0	1	3	4	15	9	5	4	1	1	1	0	0	0	0	0
210	0	0	0	0	0	0	0	0	1	1	9	4	5	1	1	0	0	0	0	1	1	5	20	51	66	62	33	19	24	7	0	0	0	0	0	0
200	0	0	0	0	0	0	0	0	7	13	22	15	5	3	0	0	0	0	0	1	1	9	67	192	308	222	114	82	60	15	3	2	0	0	0	1
190	2	1	0	0	0	0	0	3	15	52	57	36	25	7	0	0	0	0	0	1	6	23	112	408	721	525	224	185	92	22	6	0	1	1	0	1
180	1	0	0	0	0	0	0	5	29	69	89	66	26	8	3	1	0	0	0	1	10	49	150	553	1035	766	383	205	85	32	9	1	3	0	2	3
170	0	0	0	1	1	0	0	4	33	97	118	99	46	15	4	0	0	1	0	2	8	43	137	499	982	727	321	191	94	20	7	4	0	1	0	0
160	0	0	0	0	0	0	1	1	17	57	83	69	30	9	2	0	0	0	1	1	5	25	85	287	494	465	226	115	54	11	3	0	1	0	1	0
150	0	0	0	0	0	0	1	0	8	10	40	37	14	4	2	0	0	0	0	0	1	13	37	103	190	163	88	42	23	8	0	0	0	0	0	0
140	0	0	0	0	0	0	0	4	0	4	12	4	6	1	0	0	0	0	0	0	1	3	6	25	47	33	18	2	5	1	2	0	0	0	0	0
130	0	0	0	0	0	0	0	0	0	0	3	1	0	0	0	0	0	0	0	0	0	0	5	8	8	3	2	3	0	0	0	0	0	0	0	0
120	0	0	0	0	0	0	0	0	0	0	0	0	2	1	0	0	0	0	0	0	0	0	1	2	2	1	0	0	0	0	0	0	0	0	0	0
110	0	0	0	0	0	0	0	0	0	0	0	0	0	1	0	0	0	0	0	0	0	1	1	1	3	3	1	2	0	0	1	0	0	0	0	0
100	0	0	0	0	0	0	0	0	0	0	2	1	0	0	0	0	0	0	0	0	0	1	3	1	3	1	2	3	0	1	0	0	0	0	0	0
90	0	0	0	0	0	0	0	0	1	0	0	0	0	0	0	0	0	0	0	0	0	2	5	9	8	4	4	3	0	0	0	0	0	0	0	0
80	0	0	0	0	0	0	0	0	3	5	5	11	7	2	1	0	0	0	0	0	0	4	12	16	12	16	13	7	2	2	0	1	0	0	0	0
70	0	0	0	0	0	0	1	1	3	17	25	35	22	9	0	1	0	0	0	0	4	23	30	71	64	65	60	52	32	9	1	2	0	0	0	0
60	0	0	0	0	0	0	1	4	8	29	73	78	74	25	6	0	0	0	0	2	10	46	132	214	195	186	193	137	53	26	10	1	2	3	2	1
50	0	1	0	0	0	0	0	6	16	53	125	121	85	38	13	1	0	0	0	3	22	79	260	465	539	417	338	282	162	57	18	3	1	5	2	1
40	6	2	0	0	0	0	2	5	26	99	158	177	95	43	8	1	0	0	0	3	17	89	359	679	790	583	458	303	143	65	14	8	4	3	3	5
30	3	1	0	0	0	0	0	6	21	69	123	110	55	24	8	0	0	0	0	2	13	69	211	484	640	475	353	208	114	25	8	7	2	4	1	4
20	1	0	0	0	0	0	0	1	7	35	53	42	12	8	2	0	0	0	0	2	6	21	76	164	240	181	132	90	41	4	0	1	0	0	0	0
10	0	0	0	0	0	0	0	0	3	6	18	15	7	1	4	0	0	0	0	0	1	7	18	51	68	85	58	32	15	3	0	0	0	0	0	0
0	0	0	0	0	0	0	0	0	0	5	8	4	1	2	1	0	0	0	0	0	3	6	11	24	32	34	31	13	9	0	0	0	0	0	0	0
-10	0	0	0	0	0	0	0	1	0	2	2	3	2	1	0	0	0	0	0	1	0	2	6	14	32	29	15	7	8	0	0	0	0	0	0	0
-20	0	0	0	0	0	0	0	1	0	1	2	3	1	1	0	0	0	0	0	0	2	3	6	28	30	23	16	8	4	1	0	0	0	0	0	0
-30	0	0	0	0	0	0	0	0	0	3	1	3	3	0	0	0	0	0	0	0	1	5	10	33	61	47	13	11	5	2	1	0	0	0	0	0
-40	0	0	0	0	0	0	0	0	0	3	3	5	2	2	0	0	0	0	0	0	0	6	31	66	74	53	31	16	3	1	0	0	0	0	0	0
-50	0	0	0	0	0	0	0	1	1	4	8	7	3	1	1	0	0	0	0	0	1	2	23	51	103	74	41	11	3	0	0	0	0	0	0	0
-60	0	0	0	0	0	0	0	0	1	3	3	5	1	0	0	0	0	0	0	2	1	4	17	39	106	59	25	13	4	0	0	0	0	0	0	0
mGDV bin counts
	-60	-50	-40	-30	-20	-10	0	10	20	30	40	50	60	70	80	90	100	110	120	130	140	150	160	170	180	190	200	210	220	230	240	250	260	270	280	290
290	1	1	0	1	0	0	0	0	0	2	9	6	4	1	0	0	0	0	0	1	1	2	4	11	12	13	6	2	0	1	0	0	0	0	0	0
280	0	1	0	0	0	0	0	0	0	1	8	12	6	0	0	0	0	0	0	0	0	0	3	5	11	9	3	2	0	0	0	0	0	0	1	0
270	0	0	0	0	0	0	0	0	0	3	6	14	4	0	0	0	0	0	0	0	0	0	2	4	5	11	10	0	1	0	0	0	0	0	0	0
260	0	0	0	0	0	0	0	0	0	1	2	2	1	0	0	0	0	0	0	0	0	1	2	1	6	2	3	0	0	0	0	0	0	0	0	0
250	0	0	0	0	0	0	0	0	0	0	1	2	0	0	0	0	0	0	0	0	0	0	2	1	3	3	1	1	0	0	0	0	0	0	0	0
240	0	0	0	0	0	0	0	0	0	0	0	1	0	0	0	0	0	0	0	0	0	0	0	0	0	0	1	0	1	0	0	0	0	0	0	0
230	0	0	0	0	0	0	0	0	0	0	1	0	2	0	0	0	0	0	0	0	0	1	1	0	0	7	1	1	0	0	0	0	0	0	0	0
220	0	0	0	0	0	0	0	0	0	0	5	4	0	1	0	0	0	0	0	0	0	0	0	3	2	0	3	1	0	0	0	0	0	0	0	0
210	0	0	0	0	0	0	0	0	0	1	1	2	2	0	0	0	0	0	0	0	0	0	4	8	15	7	9	3	0	2	1	0	1	0	1	0
200	1	0	0	0	0	0	0	0	1	1	5	2	1	2	0	0	0	0	0	0	3	4	10	22	36	31	19	9	4	0	0	1	1	1	1	1
190	6	1	1	1	0	1	1	1	3	3	10	5	7	1	0	0	0	0	0	0	8	16	39	68	103	99	45	18	8	2	2	2	0	3	1	2
180	7	11	4	1	1	0	1	2	1	10	16	16	10	2	0	0	0	0	0	1	6	31	66	116	158	160	65	27	10	2	1	0	4	5	8	7
170	7	5	5	0	0	1	2	1	2	6	22	19	12	1	0	0	0	0	0	1	10	31	49	90	164	137	74	23	4	4	1	1	2	3	3	4
160	1	2	0	0	0	0	0	1	2	6	11	14	4	5	1	0	0	0	0	0	1	10	34	63	107	88	38	16	3	1	0	0	0	2	1	2
150	1	0	0	0	0	0	0	0	0	0	3	4	1	1	0	0	0	0	0	0	1	5	11	22	26	19	14	5	0	0	0	0	1	0	0	1
140	0	0	0	0	0	0	0	1	0	1	1	1	0	0	0	0	0	0	0	1	0	1	5	8	8	3	4	1	1	0	0	0	0	0	0	0
130	0	0	0	0	0	0	0	0	0	1	1	0	1	0	0	0	0	0	0	0	0	1	0	1	3	0	0	1	0	0	0	0	0	0	0	0
120	0	0	0	0	0	0	0	0	0	0	0	0	0	0	0	0	0	0	0	0	0	0	0	1	1	0	0	0	0	0	0	0	0	0	0	0
110	0	0	0	0	0	0	0	1	0	0	0	0	0	0	0	0	0	0	0	0	0	0	1	1	0	0	0	0	0	0	0	0	0	0	0	0
100	0	0	0	0	0	0	0	0	0	0	0	2	0	0	0	0	0	0	0	0	0	0	0	1	2	0	0	2	0	0	0	0	0	0	0	0
90	0	0	0	0	0	0	0	0	1	2	13	9	3	3	1	0	0	0	0	0	1	3	4	8	14	4	2	1	0	0	1	0	0	0	0	0
80	0	0	0	0	0	0	3	1	7	21	53	57	37	10	6	0	1	0	0	0	2	8	31	42	36	25	17	10	9	10	1	1	1	0	1	0
70	1	0	0	0	0	2	6	10	17	75	179	191	131	59	13	2	0	0	0	0	1	21	85	182	150	86	81	49	29	18	7	4	6	3	2	1
60	6	3	0	0	2	1	13	19	44	120	306	330	174	94	28	3	0	0	0	4	7	62	228	436	417	304	187	129	83	31	20	17	17	19	15	16
50	34	8	2	1	0	10	18	29	62	188	372	407	253	113	31	3	0	0	0	4	35	149	509	874	907	566	397	258	150	85	45	37	47	49	54	57
40	74	23	9	1	4	10	26	46	92	213	440	402	194	70	16	1	1	1	3	5	58	230	707	1269	1256	937	621	360	191	85	39	49	69	87	95	100
30	38	21	6	1	2	12	16	37	68	168	315	233	121	36	13	5	0	0	0	2	31	187	511	936	1008	771	497	257	97	43	20	18	40	52	62	68
20	9	4	0	0	1	0	8	7	23	53	80	83	34	13	3	0	0	0	0	1	10	65	147	266	345	292	208	90	35	6	4	7	9	10	24	21
10	0	2	0	0	0	3	0	1	2	15	20	19	7	2	0	0	0	0	0	1	4	16	28	42	45	48	44	20	6	0	2	0	3	1	2	0
0	0	0	0	0	1	0	0	0	0	0	6	1	2	0	0	0	0	0	0	0	0	2	4	14	11	15	4	2	0	2	0	0	0	0	0	0
-10	0	0	0	0	0	0	0	1	0	2	1	3	0	1	0	0	0	0	0	0	0	0	3	8	5	10	2	2	2	1	0	0	0	0	0	0
-20	0	0	0	0	0	0	0	0	0	0	2	0	0	0	0	0	0	0	0	0	0	1	4	6	9	8	4	0	1	0	1	0	0	1	0	0
-30	1	0	0	0	0	0	0	0	0	1	2	4	2	0	0	0	0	0	0	0	0	2	7	20	20	13	8	6	0	0	0	0	0	1	0	0
-40	0	1	0	0	0	0	1	0	1	7	6	4	3	0	0	0	0	0	0	0	0	6	10	20	28	22	8	1	1	0	0	1	1	0	0	2
-50	0	1	0	0	0	0	0	1	1	3	7	3	3	1	0	0	0	0	0	0	1	5	17	28	22	27	15	5	0	0	0	0	0	0	1	0
-60	1	2	1	1	0	0	0	0	0	3	15	10	2	0	0	0	0	0	0	0	2	2	12	19	20	22	6	2	0	0	0	0	0	1	0	0
GDV bin counts
	-60	-50	-40	-30	-20	-10	0	10	20	30	40	50	60	70	80	90	100	110	120	130	140	150	160	170	180	190	200	210	220	230	240	250	260	270	280	290
290	1	3	0	0	0	1	0	0	1	2	0	3	11	6	0	0	0	0	0	0	0	3	7	12	19	15	6	3	0	0	0	0	0	1	1	0
280	1	2	0	0	0	0	0	0	1	2	4	3	6	4	1	0	0	0	0	0	1	1	9	9	17	21	5	3	1	0	0	0	0	0	0	0
270	0	0	0	0	0	0	0	0	0	4	7	2	5	1	0	0	0	0	0	0	0	2	0	3	7	10	7	4	1	1	0	0	0	0	0	0
260	0	0	0	0	0	0	0	0	0	0	10	4	2	1	0	0	0	0	0	0	0	0	2	4	4	3	5	4	0	1	0	0	0	0	0	0
250	0	0	0	0	0	0	0	0	0	1	5	5	2	0	1	0	0	0	0	0	0	0	2	2	4	5	2	0	0	0	0	0	0	0	0	0
240	0	0	0	0	0	0	0	0	0	0	2	1	1	1	0	0	0	0	0	0	0	0	1	1	3	1	1	0	0	0	0	0	0	0	0	0
230	0	0	0	0	0	0	0	0	0	0	1	2	2	2	0	0	0	0	0	0	0	1	1	1	1	2	2	1	0	0	0	0	0	0	0	0
220	0	0	0	0	0	0	0	0	0	0	4	0	0	2	1	1	0	0	0	0	0	1	2	2	2	4	3	1	0	0	0	0	0	0	0	0
210	0	0	0	0	0	0	0	0	0	2	3	5	5	1	1	0	0	0	0	0	0	0	2	9	13	9	10	4	1	0	0	1	0	0	0	0
200	3	3	1	1	0	0	0	1	3	7	9	13	20	2	0	0	0	0	0	0	0	2	11	45	52	36	35	15	0	1	0	0	1	3	2	1
190	4	6	2	1	0	0	0	2	1	4	13	16	10	3	2	0	0	0	0	0	2	6	30	115	123	76	45	29	5	2	1	3	2	6	7	4
180	11	4	4	0	1	0	1	4	8	20	26	37	14	3	1	0	0	0	0	0	0	8	48	164	220	144	68	18	6	1	1	1	3	2	6	5
170	4	3	2	2	1	0	1	4	7	14	51	40	25	8	2	0	0	0	0	0	0	4	34	128	194	130	62	15	4	0	0	2	2	2	2	0
160	0	0	1	0	0	1	0	1	4	12	43	63	29	5	1	1	0	0	0	0	3	3	21	48	94	71	37	12	1	0	1	0	0	0	0	0
150	0	0	0	0	0	0	0	0	1	4	15	26	18	3	0	0	0	0	0	0	0	0	4	15	29	25	9	1	2	0	0	0	0	2	0	0
140	0	0	0	0	0	0	0	1	0	2	8	11	3	2	0	0	0	0	0	0	0	0	1	5	12	4	0	0	0	0	0	0	0	0	0	0
130	0	0	0	0	0	0	0	0	0	1	1	1	0	0	0	0	0	0	0	0	0	0	1	1	0	1	1	0	0	0	0	0	0	0	0	0
120	0	0	0	0	0	0	0	0	0	0	0	1	0	0	0	0	0	0	0	0	0	0	0	0	2	1	0	1	0	0	0	0	0	0	0	0
110	0	0	0	0	0	0	0	0	0	0	1	0	0	0	0	0	0	0	0	0	0	0	0	0	0	0	0	0	0	0	0	0	0	0	0	0
100	0	0	0	0	0	0	0	0	0	0	1	1	0	1	0	0	0	0	0	0	0	1	1	0	2	2	1	0	1	0	0	0	0	0	0	0
90	0	0	0	0	0	0	0	0	1	2	3	5	4	2	2	0	0	0	0	0	0	2	0	4	2	3	3	4	0	4	2	0	1	1	0	1
80	0	1	0	0	0	0	0	0	0	5	17	20	17	9	5	0	0	0	0	0	0	6	7	10	10	16	14	13	5	10	2	4	1	2	0	1
70	4	1	1	0	0	0	3	1	7	18	58	76	50	21	6	2	0	0	0	0	3	15	30	76	82	79	63	57	48	29	14	13	6	4	3	9
60	20	7	1	0	0	1	3	4	9	25	112	126	111	43	19	4	0	0	0	1	6	39	130	292	298	260	244	195	167	80	37	19	15	17	24	31
50	143	43	14	1	1	10	11	17	19	58	151	186	116	62	25	5	0	0	0	0	17	120	452	791	967	769	536	444	325	149	79	41	37	52	91	136
40	223	79	14	2	2	7	19	33	46	79	149	144	94	52	17	0	0	0	0	1	28	166	647	1256	1495	1328	912	629	392	171	80	46	60	93	140	220
30	121	54	14	3	1	2	15	18	24	53	84	92	45	15	5	3	0	0	0	2	19	110	434	894	1180	1016	722	413	222	87	41	27	39	41	100	144
20	24	9	4	0	0	2	7	6	5	13	30	17	18	8	0	0	0	0	0	0	1	24	101	221	378	317	247	116	52	12	8	7	10	17	23	19
10	1	1	0	0	0	0	0	1	1	1	8	9	1	2	1	0	0	0	0	0	0	5	17	32	51	76	45	24	7	0	2	0	0	1	1	1
0	0	0	0	0	0	0	0	0	0	1	1	0	3	0	0	0	0	0	0	0	0	2	2	6	9	26	14	9	1	0	0	1	0	1	0	2
-10	1	0	0	0	0	0	0	0	0	1	0	2	0	0	0	0	0	0	0	0	0	1	3	3	14	13	3	2	0	1	0	0	0	0	0	1
-20	0	0	0	0	0	0	0	0	0	0	1	1	1	0	0	0	0	0	0	0	0	0	0	11	11	10	7	2	1	0	0	0	1	0	0	0
-30	0	0	0	0	0	0	0	0	0	0	1	4	1	2	1	0	0	0	0	0	0	1	7	10	19	17	8	3	0	1	0	0	0	0	0	0
-40	0	1	1	0	0	0	0	1	0	1	2	3	4	1	0	0	0	0	0	0	0	4	11	28	37	9	13	3	4	0	0	0	0	0	0	2
-50	3	2	1	0	0	0	0	0	2	5	5	4	4	3	0	0	0	0	0	0	1	1	14	33	49	17	9	2	1	0	0	1	0	2	2	1
-60	1	3	2	0	0	0	0	0	1	1	6	3	8	5	1	0	0	0	0	0	1	3	7	34	32	19	15	6	0	0	0	0	0	0	1	0
