# Supplementary material for: Probing protein flexibility reveals a mechanism for selective promiscuity
Source: eLife. 2017 Apr 22;6:e22889. doi: 10.7554/eLife.22889 (PMC5446241; doi:10.7554/eLife.22889)
Supplement: Figure 12—source data 1. — DOI: http://dx.doi.org/10.7554/eLife.22889.032 [file elife-22889-fig12-data1.xlsx]

## Sheet: Sheet1
		NMR 1						NMR 2						NMR 3
frame	time	2m2d_1_a	2m2d_1_b	2m2d_2_a	2m2d_2_b	2m2d_3_a	2m2d_3_b	2m2d_1_a	2m2d_1_b	2m2d_2_a	2m2d_2_b	2m2d_3_a	2m2d_3_b	2m2d_1_a	2m2d_1_b	2m2d_2_a	2m2d_2_b	2m2d_3_a	2m2d_3_b
1	0.2	0.714772	0.665668	1.75443	1.74297	1.51796	1.66532	1.6797	1.74377	0.703576	0.623603	1.24017	1.56448	1.50497	1.463	1.39298	1.33693	0.786201	0.776562
2	0.4	0.985424	0.80005	2.48552	1.72879	1.43405	1.72338	1.75514	1.84305	1.84957	1.37756	1.47282	1.45885	1.5064	1.59655	1.93566	1.69951	1.06544	0.931945
3	0.6	1.49746	0.840866	2.46432	1.74552	2.50219	2.2048	1.82871	1.81494	1.83458	1.16402	2.05237	2.05231	1.72288	1.61559	1.96639	1.66269	1.75201	1.59321
4	0.8	1.26814	1.42734	2.06014	1.87437	2.7324	2.0449	1.96733	2.20606	1.5144	1.39023	2.4142	1.9592	1.77642	2.10079	1.75895	1.82125	2.11844	1.42309
5	1	1.38549	1.28111	2.05078	1.78398	2.88387	2.10091	1.78094	2.07075	1.30975	1.30248	2.51068	1.9028	1.59583	1.91426	1.68026	1.75803	2.29255	1.34483
6	1.2	1.19558	1.44199	1.49944	1.80919	2.31117	2.43608	1.75521	2.15395	1.06444	1.45792	2.02313	2.14696	1.57358	2.00712	1.36749	1.90036	1.70141	1.72383
7	1.4	1.29788	1.24148	1.82927	1.78333	2.17779	2.65897	1.82587	2.0949	1.0429	1.43605	2.04698	2.24366	1.70972	1.88589	1.46002	1.87325	1.60697	1.91721
8	1.6	1.35729	1.56999	1.87554	1.71084	1.75124	2.0803	1.77888	2.43687	1.10336	1.26622	1.74621	1.79296	1.63951	2.2808	1.50144	1.71051	1.47228	1.41764
9	1.8	1.52749	1.48768	1.4822	1.79508	1.94331	2.39487	2.00639	2.35713	1.36436	1.26547	1.62894	1.92128	1.8563	2.16048	1.49298	1.71964	1.37361	1.68396
10	2	1.49697	1.43298	1.61624	1.72429	1.82994	2.49443	1.95155	1.96555	1.05109	1.22435	1.79547	2.11558	1.77903	1.94086	1.53082	1.70086	1.44678	1.88414
11	2.2	1.61055	1.27701	2.29846	1.77412	1.9489	2.60737	2.23124	1.87666	1.65602	1.22144	1.61202	2.26886	1.95044	1.76709	1.95532	1.71851	1.47565	2.03375
12	2.4	1.59406	1.51972	1.92119	1.79128	1.97014	2.60595	2.14748	1.96193	1.21295	1.1707	1.97506	2.14709	1.89416	1.86897	1.60149	1.63567	1.65255	1.95075
13	2.6	1.30725	1.60989	2.7595	1.75489	2.11949	3.03488	1.8443	2.06724	2.20563	1.2792	1.87253	2.61685	1.69654	1.98087	2.27672	1.72739	1.70642	2.44556
14	2.8	1.48856	1.56528	2.83048	1.73335	2.31089	2.76789	2.08313	2.14178	2.2105	1.24556	1.8996	2.37645	1.93393	2.03371	2.32911	1.69568	1.82196	2.13956
15	3	1.575	1.4156	2.0805	1.61489	2.6519	2.62105	2.03785	1.96585	1.46182	1.34575	2.28475	2.16223	1.96552	1.89129	1.72719	1.64893	2.05568	2.0409
16	3.2	1.37295	1.56522	1.79646	1.56094	3.02845	2.41218	1.81963	2.14726	1.17695	1.33485	2.58677	2.14446	1.85639	2.03047	1.6063	1.61589	2.45337	1.86235
17	3.4	1.54613	1.50147	1.68563	1.75718	3.19211	2.84538	1.81023	1.99361	1.47491	1.34925	2.86987	2.51269	1.94695	1.92063	1.58185	1.65922	2.66839	2.266
18	3.6	1.65604	1.68295	1.78006	1.66721	3.30836	3.06409	1.97819	2.03388	1.5823	1.27107	2.85422	2.69657	2.05774	2.04517	1.6832	1.59894	2.7162	2.52456
19	3.8	1.62456	1.58034	1.55971	1.53737	2.97197	2.63715	1.94545	1.84213	1.36869	1.11176	2.52609	2.2285	1.9055	1.83402	1.5729	1.48861	2.36484	2.0169
20	4	1.71336	1.74662	1.82222	1.55486	2.78046	3.20101	2.15732	2.1056	1.48649	1.17927	2.3899	2.82586	2.09588	2.06727	1.67424	1.54423	2.15201	2.63392
21	4.2	1.55028	1.61767	1.41439	1.79898	2.43726	2.49	2.03025	2.00707	1.29528	1.15783	2.16678	2.00474	1.94921	1.94304	1.48328	1.6718	1.94576	1.84127
22	4.4	1.46805	1.57551	1.52068	1.85145	2.80426	2.9289	1.95679	2.09281	1.2689	1.32093	2.62327	2.60967	1.90525	2.03253	1.43401	1.80436	2.27966	2.32342
23	4.6	1.496	1.73975	1.90101	1.80457	2.77509	2.71029	1.96899	2.20803	1.7328	1.16872	2.4691	2.34181	1.91481	2.14901	1.8224	1.68533	2.26357	2.10311
24	4.8	1.81075	1.45882	1.955	1.72151	2.93218	2.71165	2.31182	2.04462	1.68615	1.29121	2.72763	2.35639	2.19071	1.8759	1.83601	1.67353	2.40055	2.07733
25	5	1.65243	1.47267	1.98899	1.69734	2.6541	2.38019	2.13745	2.08245	1.87418	1.15152	2.34893	2.17785	2.07955	1.96826	2.03548	1.57384	2.13354	1.84777
26	5.2	1.70831	1.83313	1.93204	1.6405	2.91505	2.58792	2.13932	2.22537	1.67603	1.15464	2.63867	2.34491	2.12494	2.17605	1.80013	1.6247	2.36957	2.00442
27	5.4	1.59868	1.74458	1.95804	1.57026	3.05314	2.52886	2.06187	2.01838	1.73284	1.05279	2.81302	2.16304	2.0102	2.01938	1.86659	1.52252	2.49782	1.83939
28	5.6	1.63155	1.87423	1.8143	1.69664	2.79995	2.67381	1.98587	2.30334	1.6362	1.05299	2.64343	2.44555	1.99124	2.15049	1.76851	1.53496	2.28838	2.05715
29	5.8	1.80298	1.73469	1.82147	1.69303	3.01316	2.62172	2.1248	2.05507	1.57951	1.19407	2.81979	2.35282	2.16611	1.99184	1.74088	1.6394	2.45533	2.00768
30	6	1.29523	1.83281	1.74285	1.78385	2.974	2.74386	1.89848	2.13484	1.46765	1.28058	2.75003	2.38364	1.85142	2.05062	1.51006	1.63568	2.41783	2.0807
31	6.2	1.30662	1.73563	2.05088	1.71547	2.53779	2.57364	1.94235	2.06234	1.64222	1.42981	2.35612	2.27634	1.85988	1.99408	1.81263	1.7894	2.05547	1.91787
32	6.4	1.48754	1.72882	2.00061	1.76213	2.56553	2.81317	1.97146	2.04659	1.60687	1.35985	2.21569	2.51054	1.93555	1.94824	1.87979	1.76073	2.01739	2.13606
33	6.6	1.42199	1.94401	1.90658	1.70237	2.49109	2.80338	2.06565	2.06412	1.59108	1.1941	2.05171	2.56437	2.00688	1.9887	1.73461	1.63691	1.88072	2.17017
34	6.8	1.346	1.9125	2.02414	1.68441	2.7088	2.3681	1.93012	2.13105	1.68131	1.32366	2.26515	2.15917	1.84578	2.09464	1.81224	1.7296	2.07517	1.79334
35	7	1.28505	1.68833	1.84108	1.84822	2.6325	2.57414	1.78875	1.81846	1.50736	1.52641	2.25122	2.29499	1.79783	1.81873	1.68053	1.9259	2.1154	1.90922
36	7.2	1.30315	1.76733	2.11591	1.8159	2.87619	2.74787	1.96563	1.91673	1.75058	1.28139	2.52214	2.44103	1.86376	1.91352	1.90753	1.74558	2.38317	2.1086
37	7.4	1.4954	1.87892	1.81879	1.7276	2.48928	2.65827	2.12092	1.93516	1.49011	1.29616	2.07504	2.44414	2.06713	1.96629	1.63532	1.68598	1.9153	2.10663
38	7.6	1.48073	1.93716	2.20328	1.80325	2.41053	2.46831	2.0108	1.96973	1.88809	1.47122	2.06493	2.17155	2.01079	1.97525	1.94256	1.80913	1.88425	1.89385
39	7.8	1.36958	1.41744	2.07014	1.85671	2.24155	2.52001	1.93334	1.80111	1.79887	1.58566	1.87298	2.22428	1.9079	1.76046	1.81576	1.90504	1.66212	1.94659
40	8	1.24732	1.51004	2.12806	1.91874	2.58423	2.4109	1.76805	1.76283	1.95733	1.58672	2.15821	2.07829	1.7222	1.79179	1.88714	1.88235	1.9711	1.80848
41	8.2	1.38477	1.63365	1.94484	1.79209	2.46683	2.4236	1.9763	1.70964	1.79454	1.37529	1.9523	2.1266	1.87383	1.83074	1.86661	1.7645	1.81368	1.92082
42	8.4	1.37636	2.06654	1.99278	1.72896	1.99438	3.19823	1.95059	2.0887	1.65947	1.43389	1.55364	2.95974	1.9245	2.06311	1.79585	1.74476	1.39491	2.6109
43	8.6	1.27055	1.48175	1.73118	1.82792	2.22035	2.82427	1.90746	1.76399	1.2873	1.39248	1.754	2.54777	1.84681	1.77448	1.57962	1.80342	1.54981	2.19406
44	8.8	1.17036	1.62515	1.74433	2.03295	2.43098	2.69094	1.73273	1.82656	1.48871	1.70035	2.1832	2.36315	1.54645	1.78055	1.59195	1.91087	1.82755	2.03315
45	9	1.32062	1.82986	1.5979	2.08418	2.65504	2.68523	1.96487	1.89326	1.44837	1.78833	2.25215	2.41053	1.8727	1.91103	1.61313	2.01442	2.02355	2.12356
46	9.2	1.42384	1.7355	1.88111	2.09625	3.02426	2.59139	2.0131	1.93061	1.64736	1.70948	2.69672	2.34852	1.94855	1.9018	1.86621	1.93972	2.46591	2.02908
47	9.4	1.5602	1.70622	1.79083	1.95635	2.4949	2.74815	2.1274	1.85292	1.50646	1.45756	2.19002	2.42906	2.05456	1.81003	1.71222	1.84385	1.85491	2.12414
48	9.6	1.41193	1.72878	1.81436	1.80841	2.27297	2.57082	2.12163	1.70902	1.34021	1.33742	1.98637	2.26235	1.9414	1.76441	1.62976	1.78341	1.76526	2.02383
49	9.8	1.40463	1.70166	1.55336	1.83221	2.02493	2.96342	1.90448	1.97016	1.42365	1.58738	1.69733	2.69921	1.83976	1.85545	1.61221	1.84779	1.4933	2.39892
50	10	1.2873	1.68567	1.61099	1.92028	2.21031	2.9872	1.79597	1.75621	1.55908	1.4857	2.06169	2.74385	1.75589	1.77454	1.59937	1.8312	1.80245	2.38253
51	10.2	1.51324	1.85421	1.60685	1.76389	2.63705	2.95119	2.08221	1.80357	1.40032	1.42533	2.35764	2.64857	2.00811	1.85242	1.58512	1.67149	2.09513	2.3222
52	10.4	1.46316	1.90159	1.97763	1.85306	2.50591	3.19355	2.05457	1.93053	1.75349	1.47809	2.25199	2.87224	1.96131	1.95595	1.82943	1.81608	2.05029	2.61378
53	10.6	1.44168	1.74818	1.77053	2.01358	2.47419	3.39567	2.03344	1.79395	1.37477	1.68228	2.21351	2.99913	1.92407	1.83101	1.63619	1.98681	2.0731	2.75055
54	10.8	1.6443	1.87298	1.56463	1.93452	2.72919	2.90387	2.11616	2.05868	1.39498	1.53804	2.48431	2.62223	2.02313	2.01827	1.61848	1.8642	2.21365	2.2835
55	11	1.52939	1.68547	1.66912	2.16762	2.3904	3.21383	2.13637	2.06435	1.34614	1.80379	2.07076	2.98705	2.00974	1.98468	1.57879	2.12752	1.90868	2.62551
56	11.2	1.63246	1.60939	1.54064	2.08767	2.29778	2.74058	2.16646	1.84089	1.24399	1.62764	2.14915	2.4083	2.05354	1.84179	1.51601	1.9614	1.86073	2.10189
57	11.4	1.60146	1.65224	1.94138	2.01411	2.88573	3.09491	2.303	1.8822	1.5918	1.56205	2.75209	2.77977	2.18925	1.8421	1.81207	1.93489	2.50146	2.47731
58	11.6	1.58376	2.00862	1.84846	2.09764	2.81262	2.98997	2.03251	1.92447	1.64774	1.85128	2.56157	2.71711	1.98678	1.94181	1.85998	2.12941	2.33105	2.41309
59	11.8	1.55465	2.07177	1.87746	1.66668	2.83965	2.95671	2.04676	1.97938	1.5301	1.40842	2.61524	2.68812	1.98378	2.04957	1.74899	1.65062	2.37191	2.35847
60	12	1.33176	1.73794	1.75191	1.66239	2.76374	2.48149	1.9176	1.82851	1.55569	1.3609	2.52533	2.20145	1.82598	1.7964	1.70458	1.69326	2.31911	1.87091
61	12.2	1.38099	1.55881	1.75323	1.82741	2.19708	2.9675	1.89323	1.81909	1.59825	1.48322	2.00821	2.80273	1.86366	1.69789	1.70228	1.82407	1.73887	2.42994
62	12.4	1.54049	1.81724	1.66424	1.69424	2.44583	2.8991	1.99705	1.91327	1.44816	1.40398	2.30147	2.73771	1.90349	1.8315	1.63464	1.66092	1.97373	2.33275
63	12.6	1.50099	1.72349	1.67627	1.70256	2.40047	2.78127	2.07929	1.84645	1.36985	1.3919	2.15152	2.73287	2.02473	1.849	1.56989	1.74015	1.8768	2.29886
64	12.8	1.47369	1.9646	1.55984	1.6616	2.43467	2.50254	2.00563	1.81677	1.31801	1.38892	2.31301	2.39239	1.90595	1.91237	1.52096	1.70801	2.05131	1.98254
65	13	1.53135	1.90562	1.59091	1.78014	2.33512	2.35487	2.00203	1.9315	1.34806	1.34992	2.13776	2.22225	1.90815	1.95011	1.60745	1.69345	1.86892	1.75399
66	13.2	1.47223	1.77224	1.64298	1.78004	2.20685	2.95312	2.06426	1.82149	1.31211	1.3032	1.99834	2.85036	1.99419	1.85993	1.66214	1.67269	1.66523	2.36834
67	13.4	1.42817	1.6608	1.72751	1.75201	1.95208	2.71998	2.02534	1.91811	1.3659	1.35627	1.95985	2.59023	1.9299	1.81406	1.73206	1.71824	1.59993	2.1971
68	13.6	1.41088	1.71858	1.75301	1.71967	2.07062	2.31558	1.89706	1.89257	1.31269	1.32965	1.92791	2.12977	1.8637	1.88313	1.69818	1.66326	1.62583	1.7644
69	13.8	1.37413	1.63734	1.67267	1.83963	2.09623	2.47592	1.98199	1.81838	1.24373	1.44367	2.1085	2.33661	1.91798	1.75765	1.66968	1.8003	1.85693	1.86275
70	14	1.4873	1.57484	1.77703	1.86494	2.09516	2.29801	2.04392	1.8951	1.21169	1.3824	2.10722	2.25571	1.96579	1.83609	1.63212	1.58558	1.81216	1.77262
71	14.2	1.46277	1.51589	1.64481	1.86434	1.92473	2.25309	2.03357	1.69544	1.28228	1.3325	2.06939	2.26714	1.93678	1.62108	1.60798	1.63315	1.58772	1.82513
72	14.4	1.56628	1.61412	1.97104	1.84087	2.06729	2.32933	2.10798	1.78104	1.7299	1.49883	1.90317	2.34714	2.09117	1.74495	1.96407	1.85501	1.48508	1.8999
73	14.6	1.60623	1.52802	1.76367	1.78633	2.06506	2.62252	2.09485	1.74468	1.44755	1.22838	1.83996	2.42366	2.04153	1.7404	1.73389	1.64439	1.52516	2.03421
74	14.8	1.75258	1.39164	1.75578	1.75493	2.17762	2.56157	2.16601	1.72092	1.43164	1.4129	2.08672	2.33371	2.13342	1.76174	1.78732	1.74147	1.68775	1.94618
75	15	1.55544	1.54149	1.95231	1.77711	1.94209	2.54321	2.07176	1.73183	1.52024	1.41404	1.82519	2.43319	1.94677	1.77642	1.90395	1.72539	1.47497	1.94915
76	15.2	1.37076	1.57424	1.69355	1.73432	1.7811	2.73782	2.06589	1.82575	1.26939	1.52022	1.79388	2.4364	1.93767	1.78221	1.60368	1.70012	1.49873	2.12363
77	15.4	1.38021	1.33954	1.73958	1.69621	1.87329	3.30095	2.00717	1.60479	1.39348	1.38264	1.83792	3.04932	1.91839	1.57597	1.69529	1.64952	1.49237	2.79056
78	15.6	1.4206	1.36167	1.7754	1.73532	2.04831	3.20876	2.05488	1.80964	1.44007	1.25841	2.03999	2.92552	1.99513	1.74725	1.8006	1.6862	1.6533	2.65338
79	15.8	1.39822	1.47726	1.74234	1.66367	2.2539	2.94453	2.00617	1.77177	1.32517	1.49298	2.07939	2.67304	1.99135	1.71093	1.73003	1.7123	1.74162	2.36418
80	16	1.2544	1.5436	1.69755	1.71998	2.01374	3.18498	1.96738	1.8433	1.16875	1.38654	1.90074	3.01677	1.93462	1.78953	1.52204	1.6827	1.61995	2.66637
81	16.2	1.33971	1.61484	1.60023	1.81199	2.49665	3.13836	1.96825	1.88588	1.36745	1.4426	2.17329	2.90272	1.91066	1.85905	1.7024	1.74633	1.93876	2.55592
82	16.4	1.64946	1.63966	1.87449	1.81024	1.96576	2.64047	2.08811	1.70677	1.52822	1.3716	1.81174	2.53363	2.05122	1.75818	1.83243	1.71949	1.52444	2.106
83	16.6	1.55734	1.72588	1.80608	1.68502	1.97525	2.6854	2.22114	1.94388	1.36208	1.38761	1.71228	2.63727	2.13867	1.86352	1.77899	1.68054	1.43824	2.16882
84	16.8	1.65515	1.55444	1.90361	1.73741	2.09621	3.06819	2.1227	1.98699	1.49345	1.43012	1.97873	2.9653	2.03613	1.88576	1.91944	1.64485	1.61313	2.55757
85	17	1.43383	1.30236	1.72681	1.85119	2.05714	2.77893	2.01714	1.98883	1.44228	1.34895	2.00049	2.69466	1.90093	1.8888	1.80854	1.64401	1.61721	2.26125
86	17.2	1.52292	1.55465	1.97617	1.73987	2.05746	2.40936	2.0763	1.9707	1.67635	1.3017	1.85946	2.45355	1.97359	1.91018	2.03928	1.62712	1.496	1.93834
87	17.4	1.66903	1.46838	1.90943	1.74307	2.2092	2.43033	2.24893	1.74112	1.49732	1.21722	1.92096	2.44158	2.12301	1.71786	1.87363	1.60028	1.62178	1.98376
88	17.6	1.58961	1.39662	1.72849	1.72853	2.19765	2.39517	2.16149	1.7806	1.49414	1.26943	2.14797	2.53044	2.0633	1.69693	1.82389	1.72504	1.75425	2.01155
89	17.8	1.62382	1.52701	1.83471	1.65222	1.84413	2.87779	2.12227	1.90637	1.40446	1.27791	1.93447	2.75757	2.08629	1.89458	1.87415	1.63858	1.52805	2.35003
90	18	1.54055	1.42982	1.71605	1.75485	2.44453	2.41354	2.09718	1.75474	1.27072	1.27181	2.38327	2.37491	1.97376	1.69129	1.8084	1.61757	1.99166	1.90893
91	18.2	1.43917	1.56216	1.76018	1.70369	2.52479	3.1763	1.99139	1.73745	1.32911	1.27254	2.4215	2.94456	1.9372	1.75798	1.75784	1.61097	1.99932	2.58646
92	18.4	1.30399	1.56884	1.78564	1.92286	2.66469	2.44006	1.93361	1.72349	1.30174	1.52982	2.49948	2.3345	1.82779	1.74119	1.90922	1.81574	2.17542	1.91264
93	18.6	1.5462	1.71362	1.75853	2.10499	2.52003	2.23084	2.08333	1.81641	1.4545	1.56948	2.30518	2.17245	1.9775	1.8837	1.84949	1.91198	2.01688	1.73525
94	18.8	1.47576	1.48736	1.79867	1.85032	2.31476	2.64739	2.03757	1.72707	1.44101	1.37364	2.18198	2.53714	1.95395	1.69599	1.83812	1.75914	1.82148	2.15004
95	19	1.61081	1.46366	1.97618	1.75377	2.29578	2.87676	2.12132	1.78456	1.57094	1.32358	2.1216	2.76969	2.02851	1.78775	1.99263	1.66464	1.79636	2.3575
96	19.2	1.43651	1.64863	1.90514	1.77226	2.63835	2.96459	1.94781	1.86773	1.61509	1.36417	2.33076	2.73122	1.90107	1.92294	1.95425	1.7361	2.06615	2.43025
97	19.4	1.49848	1.76569	1.97395	1.66833	2.41726	3.20625	1.94066	1.98955	1.51484	1.20866	2.04788	3.07966	1.89165	1.95451	1.96045	1.56492	1.81209	2.67396
98	19.6	1.42458	2.09161	1.94861	1.97145	2.50841	2.80637	1.98386	2.26503	1.45841	1.45467	2.30845	2.77951	1.92366	2.31552	1.88951	1.83054	1.9596	2.3331
99	19.8	1.39389	1.65238	1.70382	1.83258	2.51349	2.91401	1.96117	1.83351	1.31775	1.27289	2.30452	2.85276	1.89975	1.96985	1.68034	1.71719	1.99431	2.3902
100	20	1.53206	1.97794	1.83893	1.87786	2.55258	2.94733	2.13635	2.12966	1.49797	1.39398	2.24088	2.88758	2.05901	2.20393	1.89089	1.80694	1.98298	2.45052
101	20.2	1.28366	1.69596	2.01077	2.17063	2.69645	2.98093	1.91761	1.82962	1.61683	1.62803	2.44132	2.87803	1.77484	1.9814	1.93194	2.02376	2.08793	2.48435
102	20.4	1.60722	2.01969	1.84545	2.09457	2.56054	3.01435	2.07843	2.05668	1.48589	1.54865	2.3398	2.96223	2.04519	2.17656	1.80133	1.92443	1.99896	2.506
103	20.6	1.6277	1.89105	1.84865	1.99416	2.85832	2.94112	2.14769	2.13488	1.37704	1.50554	2.70882	2.89558	2.1589	2.24483	1.8166	1.78695	2.29252	2.46618
104	20.8	1.55828	1.75616	1.89953	2.05874	2.37651	2.99362	2.08892	1.8805	1.46972	1.50121	2.24599	2.86641	2.04257	2.03337	1.86553	1.89055	1.87001	2.45664
105	21	1.55712	1.77149	1.93362	2.16268	2.08423	2.75772	2.04538	2.0206	1.36067	1.61178	2.00736	2.72038	2.01422	2.10159	1.72968	1.958	1.59653	2.25702
106	21.2	1.75163	1.99366	1.92834	2.02112	2.47959	2.87082	2.26497	2.19527	1.2696	1.91164	2.41148	2.74855	2.20793	2.28237	1.68309	2.04205	1.98493	2.33997
107	21.4	1.43551	1.71905	1.90262	2.11251	2.23281	3.17431	2.1111	2.04502	1.31113	1.90602	2.18102	3.0567	1.96087	2.097	1.74998	2.12485	1.7142	2.65995
108	21.6	1.57181	1.79172	2.11615	1.97318	2.58485	2.89176	2.09533	2.02829	1.62814	1.84908	2.54623	2.78464	1.99991	2.10444	1.96968	2.01267	2.06656	2.36919
109	21.8	1.46084	1.92523	2.43842	1.72658	2.31351	2.97964	2.0414	1.81281	1.94567	1.5363	2.17367	2.84216	1.92925	1.9814	2.30464	1.72118	1.76838	2.40396
110	22	1.59118	1.9491	2.60206	1.96413	2.27371	3.16522	2.02263	2.09064	2.04798	1.60211	2.34753	3.0248	1.97564	2.15104	2.39663	1.86434	1.88302	2.62587
111	22.2	1.61825	1.98345	2.32723	2.03879	2.66884	2.93376	2.12724	2.1427	1.7829	1.77427	2.61802	2.87212	2.02442	2.24046	2.12734	1.96201	2.16716	2.44192
112	22.4	1.42005	1.71548	2.28102	1.81156	2.76043	2.78845	1.95875	1.99903	1.68479	1.6019	2.69109	2.67542	1.86227	2.06373	2.12135	1.76937	2.21125	2.23545
113	22.6	1.47145	2.14062	2.36726	1.58537	3.06485	3.35925	2.0012	2.08387	1.80436	1.44289	2.88377	3.22753	1.9193	2.20536	2.17331	1.61417	2.49949	2.84601
114	22.8	1.43696	1.82783	2.03724	1.744	2.77086	3.28071	2.05772	1.90846	1.38003	1.44937	2.63749	2.99067	1.97481	1.95366	1.83115	1.66926	2.22141	2.68599
115	23	1.41806	1.90465	1.7594	1.78621	2.99968	2.96012	1.94572	2.22203	1.19666	1.68907	2.80991	2.68598	1.91171	2.24828	1.45741	1.78653	2.44895	2.37661
116	23.2	1.5379	1.80577	2.09174	2.10452	2.45016	2.06514	2.0883	2.1401	1.47166	1.93942	2.42168	2.09192	2.03717	2.18016	1.91454	2.09569	1.99698	1.51976
117	23.4	1.49142	1.73896	1.675	2.26175	2.46379	2.54036	2.04805	2.02604	1.1305	1.81101	2.46344	2.3599	2.0415	2.05511	1.59123	2.1203	2.02392	1.87977
118	23.6	1.57125	1.82618	1.73336	1.89424	2.77718	2.22508	2.06541	1.92681	1.3215	1.70649	2.56952	2.12711	2.05093	2.06698	1.73521	1.92799	2.23945	1.62922
119	23.8	1.55613	2.03077	1.84676	1.66735	2.78126	2.23538	2.18263	2.1344	1.25175	1.66925	2.51681	2.25931	2.13647	2.14578	1.71679	1.75886	2.30528	1.81861
120	24	1.56657	1.89771	1.76236	1.7898	3.21191	2.37234	2.09388	2.07834	1.09577	1.61159	2.88581	2.18847	2.06213	2.03198	1.60483	1.77537	2.67133	1.76426
121	24.2	1.7058	2.17315	1.70975	2.11063	3.49613	2.54479	2.25556	2.25353	1.10289	2.03864	3.15596	2.51749	2.16107	2.30724	1.62963	2.15128	2.96115	2.08397
122	24.4	1.71194	2.12909	1.72992	1.70679	3.36057	2.86081	2.24131	2.20261	1.22805	1.87894	3.05415	2.72252	2.21485	2.22996	1.66476	1.8401	2.90487	2.31229
123	24.6	1.60304	1.9925	1.74511	1.76536	3.19477	2.44282	2.17371	1.98733	1.2513	1.68393	2.90167	2.24648	2.12426	2.08404	1.72796	1.72148	2.69991	1.88325
124	24.8	1.6757	1.93262	1.68252	1.69694	2.90659	2.54357	2.12483	2.2028	1.12686	1.72164	2.798	2.45025	2.08016	2.19814	1.66087	1.81194	2.54386	1.98182
125	25	1.61806	1.72482	1.67444	1.9915	2.90772	2.55644	2.12952	1.99968	1.2163	1.68253	2.5903	2.4455	2.07295	1.99802	1.6717	1.89954	2.4315	2.00865
126	25.2	1.74805	1.73222	1.85815	1.95941	2.51375	2.73339	2.1988	2.09468	1.24128	1.81936	2.16964	2.47419	2.15521	2.14697	1.73342	1.95971	2.01712	2.08889
127	25.4	1.86017	1.69131	1.84257	1.80738	2.38841	2.86518	2.32964	1.93556	1.28853	1.82815	2.14233	2.61416	2.27593	2.02459	1.73881	1.93866	1.88476	2.22801
128	25.6	1.62617	1.93364	1.82706	1.96494	2.19434	2.79333	2.17648	2.12033	1.42071	1.84588	1.98751	2.50807	2.11331	2.21542	1.82721	2.00801	1.79073	2.14958
129	25.8	1.51997	1.85681	2.10332	1.98072	2.38266	2.59168	2.16031	2.22728	1.56122	1.66741	2.09797	2.39337	2.01393	2.22277	2.00996	1.92444	1.9216	1.95926
130	26	1.60244	1.72836	1.88781	1.93474	2.33309	2.33095	2.12602	1.96986	1.26737	1.78922	2.01555	2.20637	2.07242	1.9359	1.75613	2.03007	1.8359	1.75229
131	26.2	1.4952	1.91874	2.00635	2.02335	2.43587	2.38648	2.02811	2.16625	1.46856	2.00379	2.04513	2.24633	1.96988	2.24176	1.76191	2.12902	1.94076	1.82147
132	26.4	1.57772	1.86009	1.93979	2.00076	2.38905	2.35056	2.10247	2.06249	1.3636	2.04808	1.99338	2.17444	2.08398	2.08634	1.74839	2.11402	1.83562	1.80349
133	26.6	1.62048	1.82407	1.89925	2.07549	2.28374	2.5577	2.15083	2.01913	1.372	2.01811	1.76492	2.3158	2.1511	1.95024	1.77291	2.18367	1.74401	2.0351
134	26.8	1.61887	1.7649	2.03526	1.85606	2.23314	2.5603	2.18151	1.9473	1.5337	1.81437	1.79292	2.43318	2.04862	1.87641	1.888	2.00648	1.70401	2.05801
135	27	1.75614	1.73543	2.41368	2.15364	2.28303	2.45665	2.24621	1.85509	1.89175	2.17836	1.83841	2.28278	2.19484	1.88992	2.24594	2.27475	1.83482	1.94874
136	27.2	1.77652	2.08023	2.18965	1.81523	2.33162	2.81638	2.24605	2.14443	1.6962	1.72278	1.87056	2.55894	2.23405	2.0686	2.05283	1.92195	1.83726	2.24408
137	27.4	1.80238	2.03037	2.19019	2.13789	2.5146	2.50096	2.16566	2.03373	1.70985	2.05877	2.00965	2.23922	2.1442	2.05457	2.0498	2.2073	2.00309	1.90806
138	27.6	1.80922	2.03968	1.89556	1.91076	2.36105	2.72534	2.38593	2.2137	1.40999	1.97288	1.85155	2.50924	2.24553	2.18327	1.8476	2.04545	1.7437	2.13841
139	27.8	1.52625	1.91688	1.88273	1.72125	2.24725	2.38725	2.1284	2.04281	1.31076	1.84635	1.81391	2.21354	2.00186	2.02606	1.72571	2.0129	1.71023	1.9099
140	28	1.70393	2.20166	2.08613	1.66079	2.38157	2.67549	2.22389	2.25788	1.47824	1.66171	2.0845	2.47712	2.1535	2.19452	1.90275	1.89247	1.95356	2.14814
141	28.2	1.7777	2.64059	2.04703	1.65079	2.26606	2.22413	2.26593	2.65832	1.54027	1.62326	1.94949	2.01057	2.15899	2.57403	1.88648	1.80301	1.85235	1.61279
142	28.4	1.79518	2.85973	2.1647	1.60822	2.36194	2.20273	2.2273	2.87905	1.58632	1.71723	1.94444	1.89777	2.17587	2.80465	1.9563	1.91859	1.90804	1.54387
143	28.6	1.80408	2.90516	2.05257	1.85484	1.85909	2.65693	2.23245	2.84089	1.48735	1.84782	1.79073	2.4526	2.21187	2.78718	1.89959	2.09674	1.64397	2.05358
144	28.8	1.45227	2.69478	1.93599	1.82157	2.46453	2.07126	1.95301	2.69029	1.44572	1.85568	1.98204	2.13099	1.88029	2.64774	1.77454	2.04911	1.88494	1.6802
145	29	1.61052	2.80581	2.08999	1.57544	2.29982	2.00418	2.12472	2.89306	1.54814	1.8168	1.95709	2.01198	2.0583	2.81925	1.9247	1.85836	1.89866	1.53883
146	29.2	1.67788	2.80589	2.02065	1.71322	2.10379	2.2838	2.24073	2.86485	1.45132	1.73449	1.72547	2.09705	2.19033	2.79042	1.81374	1.95056	1.64931	1.77417
147	29.4	1.7162	2.79466	2.02698	1.69762	2.35222	1.92972	2.24154	2.87877	1.50272	1.70224	1.98688	1.96938	2.14885	2.8212	1.85427	1.90373	1.87843	1.45606
148	29.6	1.79908	3.09397	2.03427	1.59526	2.35918	2.08646	2.297	3.0864	1.49759	1.60198	1.82929	2.10222	2.24559	3.01723	1.86043	1.83366	1.75998	1.70698
149	29.8	1.72044	3.06536	1.92161	1.5462	2.21011	2.21422	2.22134	3.02192	1.34002	1.69121	1.82213	2.23731	2.13021	2.99646	1.77631	1.80837	1.63565	1.78586
150	30	1.66923	2.88523	2.1187	1.54514	2.25429	2.63488	2.16267	2.76095	1.65225	1.58934	1.74183	2.40325	2.12558	2.73433	1.96037	1.78013	1.61135	2.08216
151	30.2	2.03837	2.87423	2.01584	1.50509	2.26784	2.40266	2.4556	2.83706	1.50329	1.46643	1.92131	2.26712	2.37919	2.83222	1.87649	1.68358	1.80976	1.84224
152	30.4	1.67181	2.75008	2.17563	1.48618	2.42041	2.45468	2.14175	2.6719	1.72535	1.39866	2.17632	2.31584	2.12627	2.6978	2.05551	1.63497	1.9223	1.87608
153	30.6	1.6829	2.872	1.92911	1.4703	2.04773	2.22373	2.11173	2.7497	1.4315	1.76212	1.71018	2.16577	2.06982	2.7465	1.76565	1.83324	1.55249	1.72121
154	30.8	1.4739	2.89902	2.2049	1.50014	2.244	2.5499	2.05829	2.73865	1.72903	1.70334	1.77583	2.40607	2.00329	2.7544	2.10329	1.76877	1.67037	2.0343
155	31	1.42001	2.80816	1.88626	1.57434	2.3492	2.20961	1.96867	2.70815	1.50978	1.7983	1.83822	2.17044	1.94804	2.71415	1.87848	1.92322	1.79408	1.80061
156	31.2	1.46374	3.01992	1.97295	1.47209	1.99808	2.47786	2.0702	2.91603	1.43716	1.719	1.55994	2.32109	1.99914	2.91136	1.82774	1.81431	1.63243	1.92215
157	31.4	1.57721	2.80322	2.05512	1.65377	2.21286	2.12457	2.13409	2.79449	1.50608	1.75604	1.83241	2.1102	2.04937	2.78608	1.90132	1.95571	1.74298	1.66064
158	31.6	1.57742	2.96235	2.04471	1.60238	2.44695	2.40983	2.16871	2.90049	1.58947	1.77726	1.99694	2.27746	2.08963	2.8909	1.89904	1.94043	1.91679	1.82405
159	31.8	1.70122	2.82643	1.81132	1.62709	2.11325	2.21407	2.19647	2.7249	1.21985	1.78909	1.74656	2.14707	2.12385	2.74622	1.62233	1.89213	1.68913	1.68749
160	32	1.51915	2.41612	2.03465	1.59537	2.84387	2.30684	2.06976	2.30595	1.46152	1.75701	2.49625	2.18053	1.94828	2.37274	1.8521	1.87117	2.35072	1.85464
161	32.2	1.65747	2.72151	2.18209	1.61734	2.42588	2.15809	2.11907	2.75169	1.60125	1.71781	2.0644	2.10234	2.06805	2.73461	1.97445	1.87222	1.95899	1.64093
162	32.4	1.6065	2.59816	1.85325	1.57437	2.56044	2.29774	2.17791	2.47832	1.23456	1.73386	2.09559	2.24546	2.04274	2.50805	1.65013	1.8374	2.01434	1.847
163	32.6	1.5309	2.873	1.79559	1.68575	2.2356	2.82273	2.12411	2.69256	1.26212	1.77322	1.84925	2.48973	2.01165	2.72848	1.6542	1.89161	1.76432	2.24037
164	32.8	1.54347	2.73693	1.82836	1.6473	2.69807	2.70055	2.09397	2.55183	1.3132	1.93912	2.23985	2.348	1.98045	2.60894	1.69634	2.01659	2.11383	2.00668
165	33	1.56221	2.8119	2.06076	1.57573	2.25005	2.7511	2.18935	2.61811	1.46038	1.78161	1.86575	2.47471	2.05185	2.68312	1.86015	1.85571	1.77312	2.14576
166	33.2	1.42548	2.97851	1.91707	1.68841	2.41528	2.61854	2.02269	2.69102	1.34339	1.74397	1.87084	2.43658	1.9279	2.77763	1.68871	1.9103	1.84649	2.13628
167	33.4	1.55506	2.64304	2.06115	1.75087	2.51765	2.42982	2.11274	2.54458	1.30378	1.97702	2.06646	2.25736	2.03404	2.57952	1.72626	1.99616	1.98523	1.83128
168	33.6	1.49084	2.80132	1.89378	1.66811	2.18623	2.20385	2.12059	2.53066	1.13399	1.86693	1.69111	2.10084	2.01985	2.61984	1.59196	1.92843	1.72135	1.6374
169	33.8	1.53281	3.20838	2.24978	1.72447	2.19772	2.26255	2.06896	2.90084	1.6044	1.87939	1.70802	2.19764	2.01725	2.95378	1.99866	1.97097	1.65971	1.7766
170	34	1.64877	3.22048	1.87313	1.66362	2.52233	2.36568	2.25269	2.94761	1.2518	1.94257	2.18062	2.03221	2.13762	3.0068	1.69623	1.98425	2.00217	1.71644
171	34.2	1.51312	3.04144	2.11302	1.55191	2.34748	2.47663	2.11719	2.94668	1.44854	1.69175	1.7907	2.1025	1.99264	2.9605	1.86664	1.78486	1.75927	1.80533
172	34.4	1.50711	2.95714	2.00075	1.68077	2.56355	2.82023	2.07332	2.82853	1.46961	1.83324	2.11065	2.35505	1.99297	2.88244	1.81689	1.96003	1.99958	2.1522
173	34.6	1.37959	2.9135	2.29159	1.62472	2.58332	2.47699	1.93032	2.81425	1.68486	1.80401	2.08373	2.26419	1.89617	2.83614	2.0795	1.92821	2.03959	1.92175
174	34.8	1.42382	3.04441	1.82936	1.70297	2.53053	2.49182	2.08864	2.93536	1.1577	1.96065	2.02457	2.32218	1.975	2.96515	1.64882	2.0065	1.98678	1.95935
175	35	1.44254	3.00987	1.77022	1.64519	2.48707	2.49864	1.97822	2.95268	1.20512	1.77331	1.97014	2.27682	1.94194	2.97651	1.70403	1.93946	1.90696	2.03159
176	35.2	1.40901	2.86927	1.72248	1.58195	2.56078	2.30407	1.99431	2.88285	1.14056	1.78455	2.12558	2.12319	1.90793	2.89471	1.5983	1.91946	2.05807	1.90689
177	35.4	1.44022	3.0781	1.66637	1.68109	2.23299	2.21568	1.94655	2.97822	1.1882	1.89893	1.86534	2.13863	1.89078	3.00817	1.54791	1.97674	1.81758	1.84385
178	35.6	1.40652	2.88792	1.74777	1.5289	2.15481	2.33974	2.0246	2.77603	1.1741	1.82263	1.70734	2.17941	1.90176	2.80845	1.66855	1.87376	1.72244	1.99718
179	35.8	1.47873	2.87791	2.1088	1.5053	2.34388	2.63841	2.11378	2.86328	1.58769	1.75275	1.79449	2.49275	1.99047	2.83645	2.00915	1.86312	1.78759	2.25931
180	36	1.59365	3.03088	2.09746	1.85222	2.134	2.78243	2.16652	2.96137	1.53987	1.93059	1.64543	2.47859	2.0926	2.97386	1.96402	2.01708	1.6503	2.23716
181	36.2	1.49846	2.92146	1.90222	1.65163	2.12762	2.55886	2.07211	2.83271	1.54209	1.86772	1.59083	2.29778	2.01497	2.86967	1.92981	1.91194	1.56467	2.01354
182	36.4	1.68695	2.85897	1.98452	1.4766	2.01497	2.30312	2.27851	2.80537	1.56194	1.56983	1.51397	2.26755	2.14866	2.80551	1.92039	1.69553	1.59479	1.92723
183	36.6	1.65861	2.98467	1.93064	1.53402	2.08151	2.69747	2.20174	2.84385	1.43147	1.52051	1.70087	2.5455	2.10659	2.86848	1.8065	1.7316	1.54182	2.21177
184	36.8	1.54459	2.98417	2.01071	1.7367	2.57054	2.48941	2.19725	2.91153	1.62332	1.86283	1.99562	2.40278	2.14446	2.93863	2.00725	1.98274	1.9623	2.09951
185	37	1.62053	2.94667	2.11381	1.75342	2.27315	2.56206	2.11832	2.86979	1.50741	1.82635	1.73232	2.39031	2.11438	2.88599	1.88781	1.98627	1.74182	2.05947
186	37.2	1.61922	3.02827	1.7577	1.66518	1.9143	3.22218	2.16053	2.92927	1.13391	1.73703	1.3961	2.8882	2.08228	2.94514	1.63464	1.89607	1.47499	2.63995
187	37.4	1.62523	3.00037	1.93099	1.57962	2.1984	2.59557	2.21024	2.86711	1.31323	1.76143	1.66624	2.42775	2.17142	2.83997	1.75407	1.87894	1.62665	2.13023
188	37.6	1.46812	2.93786	1.88568	1.65653	2.12734	2.81465	2.02161	2.85663	1.19625	1.7689	1.72788	2.48027	1.94904	2.85813	1.69493	1.8524	1.69865	2.25571
189	37.8	1.44573	3.43942	1.86919	1.60335	2.0456	2.70088	1.94696	3.27629	1.36481	1.77299	1.71438	2.42644	1.90768	3.30598	1.73294	1.89163	1.52936	2.21534
190	38	1.44329	3.22858	2.02939	1.28534	1.87134	2.92849	2.027	3.03057	1.46546	1.45022	1.56231	2.63649	1.9638	3.08409	1.85668	1.54599	1.49612	2.38178
191	38.2	1.33109	3.21956	1.95752	1.67849	2.06404	2.61088	1.9996	3.13961	1.38173	1.90069	1.70684	2.4238	1.94623	3.17905	1.76476	1.93141	1.58868	2.10549
192	38.4	1.49455	3.29095	1.95771	1.65538	2.431	2.60153	2.03392	3.23255	1.41555	1.85489	2.17894	2.31153	1.98146	3.3049	1.77479	1.91954	1.93113	2.0894
193	38.6	1.72596	3.26228	1.90239	1.60517	1.97748	2.74476	2.24814	3.17485	1.27357	1.85475	1.63437	2.51956	2.1704	3.1914	1.7141	1.91784	1.57468	2.18609
194	38.8	1.44455	3.29913	2.20608	1.58693	2.17154	2.35807	2.06102	3.21968	1.59021	1.73863	1.77532	2.15478	1.9424	3.23906	2.0061	1.8786	1.59242	1.85374
195	39	1.65263	3.29853	1.98511	1.65521	2.19998	2.75004	2.12134	3.30979	1.49468	1.82531	1.75613	2.5453	2.05462	3.29872	1.94966	1.90527	1.59037	2.25496
196	39.2	1.75197	3.26922	2.01782	1.61838	2.17579	2.61654	2.22022	3.18733	1.35963	1.7338	1.64255	2.5466	2.186	3.24498	1.84681	1.85257	1.64537	2.1734
197	39.4	1.75782	3.32176	2.04046	1.57542	2.01322	2.34504	2.25292	3.33703	1.58056	1.68927	1.5921	2.17561	2.13525	3.34474	1.9875	1.86278	1.53264	1.90367
198	39.6	1.66464	3.33182	1.86319	1.71448	2.0222	2.37143	2.19466	3.21409	1.25855	1.95445	1.66564	2.3837	2.09999	3.24261	1.79371	2.08445	1.7397	1.99607
199	39.8	1.73218	3.30535	1.95004	1.71004	2.01266	2.72102	2.21359	3.22066	1.42271	1.9598	1.59476	2.59464	2.2048	3.26402	1.84731	2.05164	1.52857	2.24279
200	40	1.52697	3.18864	2.09187	1.59896	1.83002	2.77375	2.05058	3.07262	1.66257	1.83429	1.33461	2.49734	1.97432	3.12077	2.05442	1.9109	1.42629	2.22503
201	40.2	1.37923	3.32378	1.87928	1.62508	1.92013	2.71674	2.03108	3.31713	1.38548	1.67983	1.42291	2.40512	1.9339	3.3151	1.84378	1.8124	1.45884	2.11659
202	40.4	1.58216	3.20132	2.00341	1.71779	2.10069	2.63867	2.0664	3.13361	1.4782	2.00499	1.68132	2.36903	2.03202	3.16317	1.94089	2.078	1.47771	2.08521
203	40.6	1.67524	3.27857	1.98624	1.66891	2.08513	2.83182	2.11429	3.24204	1.47227	1.8619	1.71519	2.43049	2.10217	3.25025	1.93892	1.99353	1.56121	2.1117
204	40.8	1.65081	3.32222	1.92492	1.55341	2.26412	2.66881	2.18118	3.26349	1.37599	1.73492	1.7828	2.41273	2.06278	3.2686	1.80972	1.90116	1.69141	2.0676
205	41	1.63491	3.23452	1.85741	1.67651	2.15363	2.63755	2.13084	3.17721	1.27765	1.84324	1.6467	2.38876	2.02273	3.17768	1.72844	1.95029	1.56792	2.062
206	41.2	1.56225	3.36186	1.87235	1.70137	2.41081	2.45066	2.13553	3.30018	1.26593	1.85804	1.84447	2.20552	2.01479	3.30857	1.78381	1.95854	1.80149	1.83632
207	41.4	1.58611	3.27775	1.71091	1.61792	2.19752	2.64284	2.09071	3.20548	1.0692	1.81973	1.67887	2.25842	1.98662	3.24944	1.62374	1.83752	1.57822	1.91573
208	41.6	1.5066	3.24877	1.80422	1.68819	2.04843	2.63118	1.96	3.08431	1.19917	1.80539	1.64388	2.40129	1.90548	3.13763	1.72432	1.90331	1.51784	1.9799
209	41.8	1.5191	3.32678	1.79024	1.60087	2.00584	2.57317	1.98913	3.23628	1.21257	1.78764	1.53442	2.25461	1.89556	3.26428	1.70834	1.8539	1.42452	1.83761
210	42	1.49514	3.28649	1.77831	1.65166	2.22078	2.95984	1.895	3.1475	1.25134	1.62077	1.75494	2.68426	1.92725	3.154	1.68434	1.75371	1.62	2.32201
211	42.2	1.45403	3.29158	1.7515	1.47457	2.6937	2.47402	1.96371	3.20679	1.32269	1.46617	2.33101	2.148	1.99096	3.24101	1.6615	1.64165	2.19273	1.78147
212	42.4	1.45353	3.25815	1.67328	1.68096	2.37189	2.31506	1.94827	3.18429	1.31627	1.97309	2.06114	2.09608	1.88597	3.2164	1.66098	2.0434	1.85737	1.65032
213	42.6	1.51009	3.31205	1.91212	1.65253	2.17916	2.4116	1.9852	3.2093	1.25798	1.85743	1.75975	2.1361	2.04062	3.26132	1.7537	2.00705	1.64272	1.72171
214	42.8	1.57955	3.19793	1.8438	1.54796	2.15873	2.43295	1.94647	3.04765	1.30482	1.83816	1.75421	2.16202	1.99686	3.13162	1.73128	1.82835	1.58129	1.75512
215	43	1.6651	3.26128	1.66394	1.65895	2.022	2.38097	2.09109	3.16281	1.29168	1.85477	1.61426	2.33863	2.07343	3.15356	1.72044	1.90887	1.45264	1.81515
216	43.2	1.4681	3.36949	1.79215	1.65176	2.14951	1.97862	1.88651	3.28426	1.29779	1.98602	1.7781	1.79939	1.92088	3.33352	1.66451	2.06871	1.64355	1.34475
217	43.4	1.46123	3.02957	1.54471	1.54374	2.61881	2.28402	2.01894	2.88868	1.29321	1.79479	2.13991	2.06035	1.9862	2.96811	1.50368	1.91093	2.01358	1.61819
218	43.6	1.49793	3.26228	1.73955	1.67105	2.03939	1.94633	2.00082	3.17808	1.22421	1.88173	1.73059	1.94361	2.01068	3.23589	1.65423	1.99593	1.55071	1.34878
219	43.8	1.34765	2.9372	1.63348	1.77299	2.51875	2.0631	1.79498	2.8451	1.43019	2.0102	2.07521	1.92257	1.75348	2.91459	1.62189	2.13934	2.02212	1.46579
220	44	1.63351	3.05799	1.69268	1.71805	2.23428	2.54808	2.08344	2.95344	1.37365	1.90151	1.93672	2.22156	2.06411	2.99592	1.62753	1.99783	1.75657	1.80655
221	44.2	1.75677	3.13948	1.64536	1.8186	2.34798	2.71968	2.16254	3.06669	1.55994	2.01722	1.99743	2.316	2.17951	3.10167	1.73885	2.15724	1.74863	1.96051
222	44.4	1.81206	3.14469	1.72289	1.75805	2.2772	2.6639	2.25393	3.00462	1.45439	1.78753	1.95546	2.38151	2.23118	3.03698	1.6951	2.02079	1.76186	1.98145
223	44.6	1.75978	3.13149	1.74265	1.85826	1.91793	2.24012	2.12752	3.07498	1.55046	1.97959	1.54743	2.05118	2.24448	3.09706	1.70498	2.1191	1.41546	1.54469
224	44.8	1.77637	3.00463	1.85441	1.7427	2.26118	2.26587	2.11978	2.85865	1.44678	1.92004	1.91123	2.21893	2.18177	2.91822	1.77462	2.03163	1.72161	1.66564
225	45	1.70705	3.21238	1.73633	1.67268	2.28625	2.83006	2.04706	3.07455	1.1916	1.92669	1.86646	2.55599	2.06989	3.14879	1.63709	2.05237	1.66786	2.1767
226	45.2	1.66602	3.17469	1.71312	1.58063	2.25757	2.81195	2.05011	3.12278	1.29232	1.79934	1.75666	2.56352	2.06081	3.16432	1.59769	1.88795	1.72066	2.14139
227	45.4	1.5895	3.19255	1.8326	1.72083	2.16864	2.73916	1.9451	3.06244	1.33496	1.91558	1.8291	2.53646	1.94571	3.13909	1.67645	2.03828	1.70081	2.08516
228	45.6	1.62049	3.22355	1.83734	1.61633	2.1774	2.87158	2.12721	3.0996	1.43533	1.81609	1.81324	2.54005	2.11419	3.16537	1.76173	1.91002	1.69751	2.16123
229	45.8	1.64553	3.14449	1.75397	1.5439	2.39721	2.85208	2.0664	2.9944	1.21745	1.7522	2.03383	2.44213	2.04508	3.04726	1.65233	1.83687	1.79036	2.16301
230	46	1.8684	3.14341	1.83564	1.78462	1.927	2.98839	2.26814	3.03573	1.41312	1.94041	1.56732	2.79715	2.26058	3.03462	1.83269	2.08309	1.41523	2.38333
231	46.2	1.76627	3.20102	1.81565	1.51934	2.17598	2.39999	2.23673	3.01681	1.42333	1.62411	1.81886	2.1498	2.14997	3.06979	1.81214	1.77037	1.6786	1.70602
232	46.4	1.50725	3.30716	1.79203	1.4847	2.12	2.25555	2.0049	3.05019	1.47857	1.72926	1.65873	2.15971	1.9367	3.14213	1.75721	1.81485	1.5542	1.66403
233	46.6	1.51201	3.23871	1.70037	1.64191	2.60328	2.31587	1.94813	3.07336	1.35322	1.94192	2.16248	2.11017	1.90699	3.16539	1.74734	1.98727	2.08241	1.72095
234	46.8	1.46462	3.10921	1.76591	1.6739	2.39745	2.04116	1.97932	2.99328	1.34272	1.88106	1.9428	2.14542	1.91597	3.05626	1.76249	1.99666	1.86432	1.62374
235	47	1.50236	3.12016	1.72644	1.674	2.32588	2.84886	1.97244	2.97612	1.3238	2.00395	1.91796	2.60958	1.93181	3.03333	1.68818	2.00007	1.7884	2.20223
236	47.2	1.44543	3.1081	1.87666	1.5631	2.23705	2.03856	1.92828	3.02809	1.47662	1.74812	1.83729	1.99874	1.90861	3.05045	1.83215	1.78089	1.79846	1.49189
237	47.4	1.31166	3.15437	1.97398	1.63921	2.1078	2.49617	1.95825	3.09413	1.49519	1.85787	1.68033	2.26195	1.88093	3.11603	1.87846	1.97545	1.60071	1.94999
238	47.6	1.54747	3.29875	1.73301	1.51903	2.02905	2.28959	2.04648	3.19686	1.32131	1.74027	1.55615	2.12506	2.00777	3.26457	1.71323	1.82576	1.48799	1.72236
239	47.8	1.49464	3.08591	1.74125	1.7671	1.99695	2.43417	1.94465	3.02422	1.40378	1.87218	1.68264	2.08592	1.98386	3.06325	1.82088	2.03245	1.51438	1.80294
240	48	1.47007	3.22602	1.86547	1.7251	2.23107	2.41406	1.98486	3.14899	1.42906	1.85836	1.85778	2.31019	1.97789	3.19216	1.79282	1.97148	1.77668	1.98125
241	48.2	1.75539	3.09759	1.77742	1.6674	2.01212	2.46344	2.19051	3.10518	1.37798	1.71291	1.67072	2.25594	2.24362	3.10786	1.78888	1.8754	1.47691	1.88319
242	48.4	1.54471	3.29965	1.85505	1.83709	2.15248	2.32822	2.09181	3.26907	1.37386	1.95419	1.77115	1.97098	2.05337	3.26386	1.7428	2.12466	1.62741	1.61527
243	48.6	1.39373	3.08701	1.76882	1.73907	2.53133	2.63323	1.97675	3.03383	1.50647	1.85288	2.02511	2.38211	1.98204	3.01694	1.8834	2.05019	1.97204	2.00829
244	48.8	1.56002	3.14027	1.71439	1.71886	2.35204	2.27123	1.98818	3.12184	1.41243	1.76513	1.7967	1.98671	1.99483	3.15557	1.80371	1.94801	1.67429	1.57106
245	49	1.54227	3.07054	1.76972	1.68619	2.09565	1.96003	1.96428	3.10621	1.44686	1.83279	1.6919	1.8493	2.00454	3.08624	1.76014	1.93851	1.53147	1.55725
246	49.2	1.53296	3.1591	1.92251	1.71566	2.05844	1.93488	1.99025	3.06379	1.56485	1.94368	1.71413	1.87034	1.97587	3.09786	1.87837	1.96774	1.52592	1.5059
247	49.4	1.48116	3.15876	1.87949	1.8457	2.12213	2.12593	2.04509	3.10042	1.36136	1.92536	1.65996	2.00315	2.03345	3.11167	1.77599	1.98923	1.5922	1.59533
248	49.6	1.52585	3.25912	2.02346	1.78131	1.99398	2.14161	2.01133	3.1173	1.51254	1.85755	1.60646	2.04814	2.03257	3.14753	1.91957	1.9454	1.48299	1.65869
249	49.8	1.414	3.19624	1.88965	1.65955	2.14968	2.05344	1.91192	3.13115	1.43945	1.86713	1.68799	1.99968	1.94849	3.15147	1.91644	1.92298	1.60473	1.57033
250	50	1.71326	3.06174	1.8574	1.58097	2.06206	2.18579	2.14539	2.91593	1.52539	1.74689	1.61117	1.98176	2.17094	3.00034	1.8315	1.80267	1.54669	1.55655
251	50.2	1.59684	3.13884	1.83947	1.76208	2.2745	2.33055	2.06395	3.0062	1.37828	1.85843	1.77727	2.17746	2.09844	3.0809	1.81641	1.97394	1.73035	1.85134
252	50.4	1.64757	3.01359	1.84578	1.76196	2.17295	1.98682	2.03328	2.91509	1.45116	1.95194	1.66921	2.13204	2.12269	2.97945	1.84689	2.02824	1.58742	1.71182
253	50.6	1.48961	2.98094	1.93987	1.47379	2.26426	2.00987	2.02003	2.81803	1.55501	1.62298	1.73866	2.14979	2.03356	2.90084	1.96304	1.72768	1.63836	1.71494
254	50.8	1.63167	3.11021	1.91928	1.70712	2.22261	2.0104	2.03711	2.98286	1.58342	1.83766	1.66877	2.08446	2.08188	3.00107	1.94009	1.98042	1.64323	1.65069
255	51	1.61015	3.15593	1.8548	1.63332	1.94849	1.76226	1.95861	3.0421	1.4752	1.79148	1.58137	1.76848	1.95858	3.09073	1.82679	1.88695	1.42865	1.32647
256	51.2	1.51078	3.02055	1.7247	1.73317	2.21218	2.32518	1.95628	2.8834	1.35348	1.95304	1.6224	2.19421	1.98795	2.91463	1.71757	2.02466	1.51405	1.93276
257	51.4	1.56469	3.12296	1.85748	1.60339	2.11772	2.34932	2.05011	3.00337	1.3149	1.67783	1.53168	2.17429	2.09068	3.06066	1.86849	1.88737	1.46376	1.90314
258	51.6	1.3954	2.81999	1.79921	1.67182	1.96259	2.16677	1.94616	2.82889	1.3985	1.76317	1.49898	2.11551	1.9375	2.841	1.83822	1.90816	1.41982	1.79782
259	51.8	1.63781	3.08748	1.85122	1.77777	2.00774	2.40668	2.01342	2.99956	1.45164	1.88998	1.63043	2.23669	2.07373	3.00819	1.90447	1.95128	1.43404	1.94904
260	52	1.44988	2.78943	1.77467	1.57141	1.85298	2.36902	1.934	2.75294	1.36823	1.63175	1.58208	2.23172	1.93433	2.7502	1.83001	1.71557	1.42013	1.89536
261	52.2	1.5889	2.80771	1.99978	1.50984	2.08263	2.26984	1.98892	2.74864	1.78689	1.59349	1.74908	1.96773	2.02632	2.80135	2.06127	1.77789	1.63241	1.68218
262	52.4	1.49533	2.85637	2.06077	1.49561	1.95967	2.3983	1.89016	2.73583	1.91381	1.69483	1.68893	2.2388	1.93761	2.79447	2.17862	1.7965	1.41853	1.89204
263	52.6	1.78928	2.99807	1.98702	1.88351	2.25858	2.56229	2.23973	2.78841	1.69888	1.92789	1.67788	2.2565	2.21552	2.86679	2.02778	2.05458	1.57998	1.94188
264	52.8	1.70042	2.97576	1.9915	1.46634	2.22817	2.19641	2.18864	2.8095	1.8233	1.42048	1.96547	2.09622	2.16102	2.8633	2.09822	1.59326	1.73152	1.68491
265	53	1.69842	2.84983	1.94514	1.67996	2.15462	2.65975	2.1278	2.76862	1.60053	1.69724	1.61022	2.42505	2.08178	2.79258	1.98967	1.93217	1.51933	2.08803
266	53.2	1.57784	2.91812	2.10202	1.54143	1.9779	2.33513	1.99038	2.88076	1.81101	1.39701	1.56284	2.29295	1.98185	2.8865	2.12792	1.68701	1.45849	1.84225
267	53.4	1.54359	2.77287	1.95116	1.54495	1.9162	2.30497	2.03181	2.71665	1.62516	1.51011	1.57468	2.48057	2.00253	2.77541	1.98224	1.64115	1.41451	2.04035
268	53.6	1.59645	2.81865	2.0722	1.53375	1.9359	2.22424	1.98991	2.72737	1.77196	1.44304	1.49824	2.33096	2.03771	2.71963	2.1226	1.664	1.4264	1.88536
269	53.8	1.68819	2.82393	1.9875	1.71572	2.13809	2.09151	2.18944	2.77313	1.60953	1.70036	1.61103	2.307	2.1461	2.82109	1.97647	1.87931	1.50732	1.85379
270	54	1.61817	3.03501	1.85193	1.52851	1.80007	2.11678	2.19606	2.95923	1.56259	1.30167	1.47865	2.3037	2.17429	2.99247	1.89452	1.59845	1.34613	1.93657
271	54.2	1.42134	2.70176	2.11572	1.79603	2.06517	1.93146	1.95523	2.68748	1.95014	1.86513	1.57058	2.1343	1.95103	2.71601	2.21699	2.0092	1.40569	1.62804
272	54.4	1.5832	2.80532	1.91654	2.02858	1.92723	2.35587	2.02528	2.73034	1.53638	2.05249	1.63407	2.38844	2.03637	2.7494	1.88125	2.16579	1.41452	2.00159
273	54.6	1.48787	2.94624	1.69961	1.46793	2.04856	2.17729	1.97615	2.88494	1.36819	1.36548	1.58898	2.26293	1.96034	2.91177	1.7674	1.55944	1.41779	1.80421
274	54.8	1.48757	2.94407	1.6886	1.93917	1.97535	2.30877	1.98353	2.80764	1.41549	1.9331	1.69248	2.48957	1.94733	2.83982	1.76066	2.07501	1.42599	2.08263
275	55	1.65917	2.92764	1.74453	1.78308	2.03196	2.40752	2.15647	2.82191	1.4386	1.79168	1.78624	2.51534	2.16307	2.8497	1.7424	1.97663	1.48969	2.05772
276	55.2	1.92683	2.99284	1.72066	1.68079	2.3143	2.57277	2.20591	2.83708	1.23475	1.8142	1.82342	2.65285	2.19325	2.93922	1.65984	1.87141	1.61704	2.25485
277	55.4	1.61915	2.95462	1.76042	1.76822	2.06328	2.19983	2.06004	2.86634	1.28714	1.89002	1.65749	2.40115	2.05861	2.91801	1.76887	1.94796	1.40889	1.85049
278	55.6	1.71471	2.99313	1.77454	1.8068	2.1826	1.96171	2.1486	2.85165	1.36282	1.69562	1.82624	2.22098	2.07442	2.91744	1.74921	1.84452	1.61998	1.67789
279	55.8	1.56762	3.11359	1.74215	1.68523	2.082	2.45934	2.04941	2.96278	1.19783	1.81552	1.75244	2.51988	2.0354	3.02274	1.65835	1.88353	1.50383	2.11258
280	56	1.87399	2.89521	1.7947	1.9499	2.09417	2.07769	2.17537	2.74817	1.3442	1.9217	1.70041	2.36572	2.14045	2.8403	1.7028	1.98612	1.55706	1.7544
281	56.2	1.63025	2.98361	1.72578	1.68481	2.53822	2.1961	2.10489	2.85951	1.15277	1.78287	1.96849	2.28853	2.05472	2.9153	1.60537	1.92438	1.89616	1.79964
282	56.4	1.86902	3.01491	1.75215	1.86022	2.42177	2.32909	2.18931	2.9301	1.32377	1.89374	1.90891	2.44838	2.14568	2.9538	1.70588	2.01294	1.77794	1.97959
283	56.6	1.77893	3.04572	1.80689	1.93355	2.57243	2.43924	2.17721	2.98919	1.3327	1.92055	2.02456	2.4439	2.10856	3.01926	1.74846	2.04193	1.94382	2.00381
284	56.8	1.70573	2.94997	1.94045	1.71341	2.22237	2.30983	2.18864	2.8314	1.61104	1.79908	1.71403	2.2765	2.10714	2.89583	1.92309	1.8717	1.54855	1.88164
285	57	1.72964	2.95903	1.87546	1.71344	2.05127	2.72354	2.10231	2.85729	1.49	1.70881	1.61688	2.70307	2.06814	2.87707	1.93838	1.86612	1.41195	2.34103
286	57.2	1.45472	2.86573	1.76155	1.87863	2.0065	2.4615	1.89716	2.79765	1.27893	1.87897	1.52212	2.47575	1.89445	2.80152	1.69714	1.99219	1.446	2.1017
287	57.4	1.52308	2.97704	1.85786	1.76221	2.06328	2.25468	1.97158	2.92435	1.34903	1.91629	1.65823	2.35245	1.97999	2.92868	1.84151	1.9381	1.4996	1.95157
288	57.6	1.7439	2.9293	1.75104	1.7372	2.39336	2.4185	2.17137	2.79472	1.39976	1.77262	1.93865	2.37508	2.1212	2.84879	1.76294	1.93365	1.75695	1.99798
289	57.8	1.61675	3.14432	1.84294	1.50857	1.86662	2.32459	2.12302	3.04513	1.54594	1.70564	1.51108	2.47546	2.08058	3.08917	1.93626	1.75129	1.33023	2.10512
290	58	1.64698	2.9276	1.87267	1.5353	2.13692	2.39484	2.1046	2.85852	1.69579	1.75541	1.66858	2.38711	2.0474	2.90189	1.96598	1.82671	1.49962	2.01472
291	58.2	1.58984	3.04651	1.72558	1.45977	2.01929	2.52831	2.06204	2.94031	1.35228	1.656	1.61259	2.42184	1.98136	2.97505	1.73181	1.75181	1.42678	2.14152
292	58.4	1.94418	3.15961	1.67677	1.45991	2.29551	2.60746	2.27331	3.04712	1.41034	1.80059	1.84054	2.66037	2.23913	3.08109	1.74672	1.76815	1.67183	2.31851
293	58.6	1.75831	3.08313	1.79769	1.63126	2.1901	2.46532	2.17225	2.93251	1.47207	1.92991	1.81239	2.58433	2.19138	3.01528	1.85142	1.92372	1.61703	2.27267
294	58.8	1.60051	2.82428	1.80785	1.61035	2.22862	2.49138	2.10001	2.83416	1.67968	1.75166	1.86795	2.7266	2.08093	2.81543	1.99726	1.82768	1.6886	2.32972
295	59	1.66538	3.07855	1.74483	1.45561	2.32941	2.28703	2.15962	3.03955	1.33751	1.78289	2.01962	2.49679	2.08789	3.05942	1.73734	1.815	1.7111	2.04925
296	59.2	1.67048	3.06203	1.70058	1.6072	2.4787	2.24133	2.03799	2.98542	1.40097	1.89697	1.98714	2.53285	2.02083	3.01847	1.77512	1.94437	1.89807	2.13212
297	59.4	1.61297	3.05538	1.79934	1.55333	2.19186	2.20662	2.1492	2.97482	1.6569	1.56601	1.73276	2.46824	2.16054	3.01581	1.95705	1.731	1.63175	2.06636
298	59.6	1.87047	3.05343	1.73459	1.49964	2.05489	2.1613	2.19385	3.03728	1.5796	1.55216	1.74234	2.41788	2.16101	3.04266	1.84346	1.76092	1.52944	2.0432
299	59.8	2.11035	3.11948	1.68633	1.56201	2.23352	2.22155	2.36477	3.04265	1.63373	1.62351	1.72338	2.40455	2.35736	3.02995	1.84347	1.78966	1.54584	2.0095
300	60	1.74802	3.01637	1.60255	1.44659	2.15674	2.2584	2.15758	2.93326	1.42064	1.39339	1.83916	2.5253	2.18755	2.99599	1.67678	1.63436	1.61555	2.1552
301	60.2	1.98098	3.0028	1.5861	1.4518	2.4592	2.34311	2.35096	2.95714	1.34731	1.41105	1.94671	2.44273	2.3587	2.96253	1.73936	1.63881	1.79327	2.00191
302	60.4	1.8056	2.79973	1.7037	1.42698	2.18225	2.58397	2.27124	2.72922	1.30966	1.37895	1.65164	2.62991	2.25123	2.75358	1.71668	1.63405	1.59616	2.20532
303	60.6	1.77059	3.02239	1.62671	1.43554	2.04958	2.0535	2.2243	3.05694	1.42036	1.37311	1.46219	2.27214	2.22289	3.06058	1.6606	1.58248	1.53997	1.88658
304	60.8	2.02605	3.12023	1.76294	1.33897	1.9405	2.16455	2.41567	2.97894	1.3836	1.37669	1.42134	2.47087	2.38271	3.03611	1.78099	1.55622	1.37313	2.06149
305	61	1.80626	3.15646	1.59352	1.49422	2.12171	1.95834	2.23871	3.07686	1.37571	1.52928	1.50535	2.27203	2.20095	3.11104	1.71375	1.61801	1.57715	1.82606
306	61.2	1.98129	3.25118	1.5654	1.64333	2.26736	1.90443	2.37584	3.16077	1.35303	1.79453	1.7544	2.19862	2.34784	3.14573	1.60825	1.98422	1.65481	1.77549
307	61.4	1.62355	2.97935	1.47792	1.49072	2.00277	2.10588	2.05484	2.92856	1.41701	1.38351	1.57405	2.26633	2.00503	2.93879	1.57166	1.64864	1.3847	1.84837
308	61.6	2.05783	3.03465	1.74023	1.5282	2.23048	1.9165	2.39691	2.92932	1.22907	1.63113	1.71289	1.978	2.32171	2.96059	1.65445	1.82436	1.63291	1.49262
309	61.8	1.8695	3.13455	1.56291	1.50406	1.99225	2.26523	2.28722	3.04988	1.50092	1.52608	1.65587	2.19126	2.19068	3.09138	1.70308	1.74653	1.52085	1.78024
310	62	1.67334	3.29596	1.77574	1.51202	2.08681	2.18346	2.11109	3.18224	1.31697	1.53518	1.5941	2.17679	2.06108	3.22757	1.70069	1.76592	1.53562	1.69015
311	62.2	1.78492	3.01777	1.8183	1.64599	1.84302	1.84672	2.27056	2.92036	1.55362	1.5382	1.51036	1.85739	2.2098	2.96284	1.90212	1.87571	1.34502	1.32486
312	62.4	1.67823	2.99895	1.77624	1.43327	2.01213	1.6958	2.1241	2.86655	1.40183	1.49711	1.49746	2.04826	2.07647	2.95001	1.82564	1.6942	1.39148	1.54229
313	62.6	1.72401	2.92789	1.72878	1.68549	1.98928	1.73726	2.18276	2.88146	1.24917	1.76985	1.71927	2.09524	2.10552	2.90204	1.78925	2.02779	1.46845	1.57504
314	62.8	1.47947	2.99097	1.71314	1.81614	2.34354	1.76313	1.89086	2.84433	1.34517	1.87711	1.94768	2.20452	1.88108	2.92689	1.70553	2.08162	1.74558	1.70467
315	63	1.74597	2.71096	1.69856	1.73761	2.02804	2.27085	2.09197	2.65586	1.2785	1.99068	1.56148	2.39036	2.08345	2.7017	1.71566	2.0925	1.45897	1.89288
316	63.2	1.71358	2.77232	1.72525	1.543	1.88934	2.02736	2.19811	2.65526	1.44247	1.73094	1.44595	2.18553	2.1729	2.7199	1.75377	1.92739	1.2923	1.69533
317	63.4	1.67526	2.8919	1.77329	1.51816	2.12933	2.2229	2.15407	2.79894	1.51801	1.72342	1.71956	2.33552	2.10383	2.841	1.84732	1.91445	1.517	2.00365
318	63.6	1.71974	2.88318	1.79482	1.82274	2.21458	1.77346	2.10247	2.81926	1.44499	1.95047	1.84875	1.96612	2.12688	2.87737	1.79823	2.07504	1.59607	1.46595
319	63.8	1.68265	2.96136	1.68018	1.47436	2.21104	1.68416	2.08917	2.91421	1.48489	1.59677	1.87777	1.9021	2.03112	2.94103	1.86181	1.66494	1.66958	1.37391
320	64	1.63506	2.95545	2.05352	1.59944	1.85482	1.91245	1.99607	2.81533	1.7201	1.37692	1.43803	2.05072	1.95448	2.87502	2.07781	1.68688	1.24033	1.52942
321	64.2	1.51878	2.91159	1.85939	1.693	2.09483	1.83989	2.02495	2.84391	1.50102	1.82025	1.63631	2.03355	1.9755	2.89816	1.82309	2.01868	1.44948	1.60206
322	64.4	1.86851	2.92023	1.73532	1.75188	2.16359	1.86285	2.2065	2.84056	1.43689	1.79371	1.84127	2.07832	2.20419	2.86576	1.74636	2.0277	1.55047	1.53406
323	64.6	1.56749	2.88839	1.81398	1.60442	2.13932	1.97013	1.94719	2.80279	1.43598	1.61943	1.61978	2.24448	1.93905	2.87074	1.88995	1.75063	1.40698	1.75959
324	64.8	1.73069	2.83786	1.8311	1.47261	2.30133	1.87196	2.12932	2.75428	1.42314	1.47793	1.78093	2.22569	2.07679	2.82763	1.8427	1.71539	1.65299	1.71518
325	65	1.48886	2.96424	1.76622	1.43134	2.15957	1.91228	2.01954	2.82424	1.50811	1.5622	1.71731	2.37832	1.9154	2.8797	1.81953	1.64044	1.58139	1.86977
326	65.2	1.7521	2.81108	1.87056	1.5077	2.20776	1.83716	2.092	2.72872	1.52148	1.59234	1.70433	2.25622	2.04607	2.77189	1.87543	1.86809	1.55953	1.6597
327	65.4	1.63864	2.42997	1.75877	1.40519	2.22794	1.77503	2.08501	2.38434	1.45077	1.61292	1.7778	2.17546	2.06691	2.49433	1.7883	1.68318	1.52024	1.60247
328	65.6	1.60553	2.58842	1.78355	1.51699	2.01752	1.61612	2.06663	2.51196	1.34855	1.6887	1.60536	2.03994	2.06917	2.598	1.70525	1.79438	1.42872	1.46293
329	65.8	1.92187	2.35426	1.61516	1.48136	2.0531	1.8944	2.19392	2.28812	1.31448	1.46357	1.57927	2.32542	2.14312	2.36963	1.67627	1.58723	1.4647	1.79339
330	66	1.50789	2.48336	1.67479	1.91184	2.14988	1.52562	1.91853	2.45105	1.33297	1.80786	1.57517	2.08206	1.89987	2.51213	1.71127	2.00726	1.48391	1.56954
331	66.2	1.59089	2.29545	1.8895	1.66204	2.28039	1.70475	1.98919	2.25203	1.5382	1.67301	1.75127	1.96636	1.96582	2.31936	1.91337	1.75371	1.60367	1.41414
332	66.4	1.55709	2.70449	1.9074	1.69003	2.26313	1.73072	1.95823	2.64394	1.49149	1.65468	1.76131	2.04089	1.95334	2.70883	1.88977	1.82885	1.64884	1.47801
333	66.6	1.72725	2.37753	1.74986	1.56674	2.80189	1.55391	2.0541	2.33285	1.33156	1.41235	2.26581	1.89952	2.05758	2.42266	1.6705	1.69115	2.15983	1.30817
334	66.8	1.68941	2.6882	1.80085	1.60503	2.48076	1.58452	2.08488	2.57805	1.41437	1.64874	1.91462	2.06405	2.05364	2.6508	1.84087	1.89086	1.80592	1.55375
335	67	1.68957	2.47168	1.8789	1.54633	2.42156	1.7752	2.05259	2.3817	1.52149	1.54694	1.90532	2.0423	2.04666	2.48357	1.84301	1.79437	1.73953	1.43686
336	67.2	1.87988	2.34604	1.74566	1.73394	2.47499	1.6558	2.25053	2.44051	1.63122	1.90209	1.98719	1.9574	2.16189	2.47585	1.91385	2.06535	1.81007	1.3407
337	67.4	1.72851	2.43541	1.51534	1.74821	2.52596	1.72848	2.1974	2.45828	1.37982	1.86003	1.91206	1.99105	2.18588	2.51949	1.65782	2.0718	1.8105	1.45563
338	67.6	1.74514	2.85783	1.63921	1.60192	2.35554	1.85595	2.14155	2.78893	1.48289	1.72349	1.84318	2.23574	2.12403	2.79245	1.83281	1.92903	1.67854	1.67149
339	67.8	2.20038	2.64636	1.78169	1.87646	2.1681	1.6482	2.58728	2.59561	1.70922	1.87499	1.75554	1.7703	2.48567	2.64596	1.9463	2.08718	1.55047	1.26379
340	68	1.83417	2.46789	1.74925	1.69224	2.36445	1.84425	2.32536	2.49986	1.61072	1.8367	1.92356	1.95283	2.24009	2.53257	1.88418	1.97222	1.70502	1.37834
341	68.2	1.79427	2.4226	1.84401	1.57911	2.60801	1.7445	2.21049	2.46759	1.46643	1.83831	2.1092	1.97986	2.12368	2.52141	1.9104	1.82918	1.97875	1.45754
342	68.4	1.953	2.41824	1.73787	1.54169	2.57699	1.62781	2.40949	2.44867	1.55104	1.64353	2.17926	1.85795	2.33541	2.48192	1.76087	1.71687	1.89611	1.354
343	68.6	1.50874	2.47592	1.78245	1.49146	2.30201	1.56248	1.97446	2.47537	1.4816	1.67758	1.86913	1.62166	1.96004	2.56084	1.73453	1.83009	1.66757	1.28286
344	68.8	1.598	2.40253	1.90216	1.57982	2.25266	1.88213	2.12237	2.3965	1.53069	1.81352	1.80351	1.8487	2.08673	2.45325	1.91609	1.91902	1.66003	1.54268
345	69	1.68244	2.34359	1.7455	1.27742	2.49457	2.02205	2.19801	2.30673	1.48038	1.69947	2.0099	1.92669	2.1028	2.40469	1.85036	1.73769	1.82146	1.62405
346	69.2	1.72247	2.61737	1.68815	1.32354	2.36255	1.90309	2.11925	2.55749	1.53788	1.54722	1.82121	2.31283	2.17185	2.61151	1.8407	1.62326	1.65587	1.87502
347	69.4	1.72104	2.22905	1.84304	1.44568	2.32816	1.98505	2.2005	2.2916	1.63162	1.62818	1.84397	2.13242	2.18082	2.38191	1.97877	1.73189	1.65652	1.64888
348	69.6	1.43106	2.13171	1.80568	1.46084	2.51299	2.32974	2.03803	2.12075	1.61005	1.83947	1.98516	2.12107	1.97413	2.24876	1.95483	1.94504	1.82843	1.73878
349	69.8	1.25559	2.14963	1.95454	1.3919	2.75522	1.97245	1.77213	2.21512	1.5805	1.63669	2.23088	1.96008	1.73944	2.3174	2.04355	1.6353	2.08597	1.47448
350	70	1.32595	2.06983	1.63749	1.45115	2.41687	2.12569	1.8696	2.10543	1.3868	1.5802	1.97022	1.95075	1.81529	2.27186	1.73733	1.61171	1.79552	1.57675
351	70.2	1.53429	2.15268	2.33587	1.35941	2.77943	1.58186	1.98377	2.09409	1.87253	1.51813	2.23217	1.65723	2.00675	2.30139	2.17479	1.66106	2.11073	1.29236
352	70.4	1.46143	2.0424	2.24352	1.40029	2.31902	1.77724	1.95125	2.05025	1.79535	1.63894	1.87298	1.9755	1.90825	2.21119	2.08453	1.74921	1.81609	1.63693
353	70.6	1.61797	2.10835	2.35711	1.46164	2.38574	2.11979	2.0174	2.09517	1.87827	1.37074	1.76793	1.92879	1.99678	2.2764	2.19814	1.52143	1.77349	1.68152
354	70.8	1.59974	2.02287	2.06728	1.40093	2.4105	1.90352	1.95223	2.03927	1.6521	1.54239	1.86835	1.91159	1.99698	2.18138	1.91394	1.62908	1.74869	1.56545
355	71	1.46858	2.06875	2.17055	1.38008	2.34637	2.00929	1.86791	2.0231	1.7235	1.42081	1.85717	1.91449	1.85907	2.20891	2.06812	1.57704	1.75107	1.53104
356	71.2	1.52127	2.11756	1.93896	1.42719	2.59073	2.01005	1.98207	2.08643	1.59233	1.60515	2.10189	1.87743	2.01209	2.25296	1.88588	1.72604	1.87447	1.51304
357	71.4	1.67441	2.08224	1.85896	1.56662	2.10491	2.09334	2.05903	2.19395	1.54268	1.68563	2.02274	1.85392	2.02414	2.28709	1.83903	1.83065	1.68435	1.61625
358	71.6	1.4641	2.04092	2.03329	1.50845	2.12512	2.20725	1.97447	2.12333	1.70922	1.36855	1.85121	1.69937	1.91829	2.21465	1.9305	1.63523	1.59056	1.47287
359	71.8	1.49777	2.24937	2.16071	1.40539	2.22621	2.28392	1.9509	2.2879	1.67511	1.55187	2.08522	2.06422	1.92821	2.38544	1.99365	1.63507	1.75356	1.65007
360	72	1.57286	2.21134	2.18425	1.43527	2.03837	2.61866	1.9804	2.30593	1.76491	1.6138	1.99501	2.24789	1.99799	2.41641	2.00039	1.73066	1.68362	1.95372
361	72.2	1.48025	2.23352	2.59566	1.46714	2.38219	2.64798	1.98602	2.30409	2.25678	1.66391	2.11649	2.30656	1.99462	2.37149	2.43141	1.81939	1.85716	2.11433
362	72.4	1.47691	2.20341	2.4443	1.53092	2.07441	2.48034	1.9298	2.2569	2.08675	1.6105	2.03987	2.09038	1.88533	2.34451	2.29517	1.84612	1.6551	1.77966
363	72.6	1.42918	2.12611	2.42352	1.57277	2.17894	2.97603	2.00495	2.20559	1.98645	1.72982	2.02601	2.65602	1.92957	2.29484	2.29955	1.89271	1.68018	2.43664
364	72.8	1.45537	2.1173	2.39077	1.50546	2.28247	2.37423	1.82417	2.15419	1.91877	1.64427	2.14648	2.0507	1.88543	2.24696	2.20313	1.84912	1.74272	1.79973
365	73	1.53074	2.16162	2.4399	1.49527	2.38129	2.72502	1.87766	2.09786	2.0794	1.76575	2.25561	2.29194	1.97579	2.25227	2.27665	1.84768	1.87647	2.18036
366	73.2	1.50115	2.02946	2.34847	1.74476	2.44338	3.01369	1.915	2.13129	2.05148	1.86823	2.28591	2.69654	1.97692	2.19798	2.2423	2.08407	1.93114	2.43361
367	73.4	1.6219	2.18656	2.48738	1.57915	2.16048	2.76977	1.94813	2.14755	2.08967	1.84654	2.05322	2.42255	2.02178	2.30157	2.25807	1.93293	1.78045	2.20942
368	73.6	1.43476	2.17876	2.47105	1.63484	2.27953	2.87094	1.84592	2.16415	2.14722	1.91251	2.02182	2.56741	1.87566	2.34944	2.31648	1.91444	1.76699	2.20925
369	73.8	1.6499	2.13214	2.28867	1.78353	2.31511	2.43306	1.95682	2.18005	1.92131	2.05088	2.25526	2.02263	1.99467	2.2894	2.12227	2.09028	1.93813	1.84539
370	74	1.46602	2.09476	2.45581	1.5362	2.36269	2.35941	1.9564	2.15823	2.15299	1.76612	2.26641	2.01188	1.9282	2.28089	2.29688	1.6808	2.03967	1.78784
371	74.2	1.4903	2.15888	2.39194	1.68159	2.3976	2.05401	1.92163	2.23126	2.10996	1.98884	2.30928	1.74394	1.92138	2.30397	2.27296	1.91566	1.90371	1.47264
372	74.4	1.48674	2.26713	2.41447	1.49775	2.34212	2.40415	1.94212	2.23351	2.39766	1.72822	2.17071	1.9343	1.91934	2.33377	2.39786	1.72186	1.90053	1.73111
373	74.6	1.63512	2.12858	2.7747	1.60154	2.23497	2.6527	1.98903	2.13813	2.70344	1.94999	2.13798	2.29996	2.04479	2.25607	2.67401	1.97323	1.81428	2.00648
374	74.8	1.45817	2.19322	2.55509	1.40562	2.30836	2.45601	1.87792	2.14536	2.34975	1.7124	2.08722	2.20635	1.9164	2.30223	2.4042	1.80414	1.77073	1.83473
375	75	1.49573	2.22291	2.47692	1.46182	2.29906	2.95671	1.92524	2.24159	2.12575	1.89637	2.21607	2.59948	1.94455	2.35657	2.31653	1.89058	1.81792	2.3021
376	75.2	1.65554	2.17895	2.53707	1.3877	2.38811	3.1084	2.03425	2.20814	2.25941	1.74414	2.30549	2.73858	2.10992	2.31568	2.44571	1.69474	1.93776	2.47125
377	75.4	1.72257	2.19435	2.49823	1.37713	1.99983	2.54031	2.1892	2.18496	2.14381	1.75454	1.93548	2.14727	2.18151	2.33637	2.32821	1.78904	1.60754	1.90379
378	75.6	1.5034	2.24815	2.46381	1.41626	2.04992	2.86346	1.89076	2.22102	2.19309	1.85943	1.94024	2.45524	1.92499	2.36903	2.39807	1.9077	1.69824	2.25988
379	75.8	1.48305	2.24243	2.37412	1.37162	2.05833	2.14564	1.91904	2.31538	2.06702	1.52908	1.9951	1.80386	1.91072	2.38234	2.29905	1.62338	1.77398	1.44769
380	76	1.39962	2.27745	2.3685	1.37771	2.00232	2.91487	1.83794	2.24208	2.10268	1.41148	1.86648	2.46165	1.81566	2.38366	2.23906	1.55569	1.69239	2.25225
381	76.2	1.50777	2.02597	2.40887	1.38285	1.92268	2.54954	1.90523	1.98808	2.10862	1.40973	1.80457	2.21962	1.96767	2.1224	2.27681	1.52896	1.60002	1.92496
382	76.4	1.52933	2.1509	2.62506	1.46972	1.99545	2.64255	1.83627	2.19306	2.26292	1.33872	1.9288	2.31103	1.88178	2.29732	2.42055	1.62439	1.64082	2.05835
383	76.6	1.51714	2.04094	2.30886	1.44693	2.00875	2.71189	1.87592	2.09006	2.0661	1.56225	1.9671	2.37726	1.8697	2.21166	2.27069	1.5754	1.71379	2.07717
384	76.8	1.49431	2.27531	2.3689	1.48255	1.97173	2.77527	1.90316	2.3528	2.01585	1.31195	1.9797	2.4968	1.92507	2.41867	2.2611	1.60191	1.76242	2.22422
385	77	1.3859	2.16902	2.21807	1.61516	2.13059	2.90417	1.83066	2.32947	1.94378	1.34391	2.07755	2.60266	1.85514	2.36644	2.21058	1.63755	1.84359	2.32026
386	77.2	1.40057	2.19922	2.33433	1.64728	1.89975	2.84375	1.84096	2.10397	1.94208	1.31693	1.7362	2.58686	1.8664	2.22292	2.13756	1.71848	1.57067	2.22372
387	77.4	1.40586	2.19391	2.04903	1.7561	2.034	3.11056	1.80945	2.33647	1.7569	1.38665	1.8893	2.7908	1.83755	2.37534	2.01498	1.87955	1.71435	2.49258
388	77.6	1.31903	2.34043	2.26488	1.81379	1.99433	2.66433	1.77725	2.30564	1.89837	1.08332	1.82216	2.43676	1.81074	2.45089	2.13647	1.65305	1.5691	2.04815
389	77.8	1.42764	2.36708	2.38884	1.70543	2.17439	3.00466	1.8456	2.24068	2.04549	1.16681	1.91925	2.70371	1.87935	2.4384	2.26041	1.62377	1.68612	2.39222
390	78	1.40397	2.40598	2.69591	1.62309	1.99637	3.00499	1.82845	2.34131	2.26469	1.24673	1.92664	2.70292	1.9061	2.45385	2.51471	1.68875	1.69356	2.3858
391	78.2	1.35255	2.10536	2.54204	1.54436	2.07185	3.24898	1.68584	2.17856	2.09201	1.3221	2.13477	2.92092	1.83316	2.2468	2.31693	1.59437	1.82185	2.62348
392	78.4	1.4147	1.92313	2.17569	1.46274	2.03682	2.8131	1.90905	2.0649	1.75863	1.22907	1.89777	2.5928	1.93568	2.08854	2.0757	1.58028	1.66983	2.23098
393	78.6	1.44502	2.02539	2.37203	1.45928	1.9785	3.12195	1.98721	2.11682	1.90062	1.36208	1.82077	2.92849	2.02961	2.19824	2.26179	1.6612	1.56464	2.55191
394	78.8	1.43923	2.06865	2.33869	1.52266	1.95827	3.42159	1.97993	2.09213	2.06669	1.30593	1.87588	3.16546	1.96592	2.2008	2.17853	1.63682	1.64962	2.89516
395	79	1.42262	2.21358	2.41103	1.43677	2.10541	3.0172	1.87914	2.21372	2.04604	1.12322	1.97414	2.8232	1.89932	2.33141	2.22655	1.45758	1.72067	2.52677
396	79.2	1.38717	2.14857	2.52481	1.49589	1.8997	2.86829	1.88664	2.15941	2.24524	1.18936	1.76586	2.63358	1.87586	2.22957	2.34625	1.59043	1.48257	2.38332
397	79.4	1.31702	2.17311	2.40303	1.60199	1.95944	3.24269	1.80906	2.21911	2.01464	1.39294	1.84241	3.06928	1.81509	2.30973	2.22086	1.70814	1.642	2.77622
398	79.6	1.33541	2.6597	2.41721	1.76685	2.05849	2.83895	1.92041	2.65164	1.93123	1.59868	1.85207	2.7132	1.88415	2.67536	2.15865	1.88615	1.68967	2.33972
399	79.8	1.47123	2.58033	2.47128	1.50562	2.04131	3.02826	1.83781	2.58172	2.08461	1.49591	1.96799	2.74794	1.89015	2.62142	2.29028	1.76244	1.68074	2.44691
400	80	1.41618	2.46669	2.25417	1.51008	1.93563	2.79251	1.84106	2.40101	2.12513	1.40211	1.8339	2.63321	1.85409	2.49356	2.28174	1.65556	1.5752	2.20169
401	80.2	1.41565	2.59871	2.37015	1.61698	1.96446	3.39883	1.87177	2.48372	2.02855	1.32879	1.838	3.0938	1.90115	2.55709	2.29534	1.73276	1.57257	2.80736
402	80.4	1.40874	2.49197	2.33184	1.63981	1.97967	2.90936	1.92544	2.44911	1.94768	1.19512	1.98518	2.68619	1.86217	2.47877	2.25212	1.55579	1.67084	2.314
403	80.6	1.40805	2.47034	2.26157	1.56265	2.05543	3.20808	1.89761	2.44078	1.76298	1.39508	2.04354	3.04787	1.85614	2.50685	2.13635	1.71343	1.79878	2.72143
404	80.8	1.40036	2.15271	2.2946	1.58179	2.09051	2.78283	1.8301	2.13387	1.89059	1.55229	2.19069	2.56448	1.92058	2.22988	2.21522	1.7281	1.97917	2.17692
405	81	1.44374	2.22702	2.40841	1.47721	2.00152	3.2068	1.97427	2.12657	2.02003	1.38996	1.87958	3.05046	1.96605	2.26598	2.26145	1.56842	1.66163	2.75399
406	81.2	1.43765	2.25611	2.2567	1.65492	2.02905	3.60879	1.92097	2.18481	2.03854	1.34195	1.94426	3.3433	1.96219	2.31713	2.23301	1.63689	1.63786	3.07514
407	81.4	1.45525	2.32029	2.48552	1.58914	1.92804	3.2468	1.88862	2.40856	2.19547	1.17211	1.91026	2.98851	1.9553	2.45323	2.39144	1.637	1.61403	2.731
408	81.6	1.3936	2.25118	2.71054	1.56704	2.0349	2.9744	1.95426	2.29943	2.25825	1.0472	1.90923	2.75965	1.91799	2.44068	2.45025	1.4299	1.68085	2.46549
409	81.8	1.22268	2.31824	2.51099	1.6187	1.90416	2.9337	1.79811	2.36846	2.12895	1.33128	1.77859	2.71893	1.77122	2.47222	2.32678	1.63097	1.57551	2.45615
410	82	1.30062	2.28851	2.60466	1.54848	1.99597	2.4532	1.87422	2.24943	2.18559	1.41133	1.87787	2.27497	1.8612	2.38384	2.38603	1.62779	1.64609	2.05186
411	82.2	1.29088	2.25519	2.66451	1.76004	2.08847	2.54124	1.8433	2.19997	2.38169	1.42503	1.95951	2.24725	1.79311	2.30969	2.50215	1.68511	1.68897	2.0843
412	82.4	1.37862	2.21035	2.64018	1.70123	2.0301	2.44548	1.81146	2.15073	2.34076	1.28594	1.89765	2.07239	1.81941	2.2945	2.51604	1.58371	1.62509	1.88813
413	82.6	1.27134	2.33237	2.6098	1.83163	2.02115	2.41587	1.7374	2.29345	2.17351	1.45193	1.92113	2.12459	1.81985	2.3868	2.44051	1.81246	1.65615	1.93435
414	82.8	1.35028	2.55516	2.76267	1.69613	2.03799	2.64316	1.82479	2.51121	2.45422	1.41041	1.94699	2.38034	1.82841	2.66001	2.61801	1.67765	1.67759	2.18586
415	83	1.30808	2.33396	2.59757	1.7463	1.96936	2.34078	1.85005	2.37696	2.2677	1.29746	2.03785	2.13098	1.83154	2.4053	2.39746	1.68774	1.76269	1.95581
416	83.2	1.41886	2.24592	2.72087	1.36533	1.96484	2.49281	1.97631	2.29409	2.35376	1.13848	2.03117	2.20074	1.96112	2.38563	2.52224	1.37003	1.70802	2.02358
417	83.4	1.4885	2.14584	2.67239	1.45365	2.08466	2.76194	1.85562	2.21565	2.48849	1.27228	2.04197	2.48744	1.90585	2.2714	2.56885	1.54337	1.78844	2.24716
418	83.6	1.46555	2.07187	2.82101	1.68166	1.96251	2.36786	1.96625	2.03428	2.50342	1.44562	1.97602	2.06636	1.97492	2.09597	2.67379	1.74542	1.72316	1.9606
419	83.8	1.35648	2.23099	2.83509	1.37233	1.87831	2.56779	1.80451	2.14518	2.5875	1.30275	1.89063	2.20852	1.79147	2.17433	2.74568	1.48027	1.66497	2.03117
420	84	1.30384	2.42774	2.71806	1.55213	1.84897	2.22721	1.79664	2.44556	2.41824	1.54816	1.88715	1.8582	1.82587	2.43088	2.57901	1.69978	1.68764	1.64912
421	84.2	1.37871	2.28085	2.58522	1.7934	1.9447	2.36051	1.78698	2.24667	2.26499	1.33867	2.00797	2.09497	1.76031	2.24706	2.44354	1.72171	1.69024	1.83392
422	84.4	1.40435	2.33797	2.73904	1.73581	2.30769	2.42878	1.7623	2.39499	2.45169	1.30352	2.12329	2.12446	1.77923	2.42261	2.60371	1.71078	1.91944	1.85409
423	84.6	1.43791	2.35806	2.78236	1.75941	2.08267	2.51789	1.78776	2.42749	2.42009	1.30599	1.91944	2.22261	1.8772	2.4393	2.61108	1.65953	1.72994	1.99743
424	84.8	1.25972	2.6328	2.74437	1.72165	2.1273	2.75733	1.72854	2.52801	2.33138	1.37889	2.07336	2.29244	1.79729	2.59897	2.54346	1.79708	1.79061	2.11817
425	85	1.56337	2.40885	2.66104	1.68012	2.1091	2.25592	1.80867	2.42217	2.35502	1.18192	2.06178	1.99309	1.87536	2.50489	2.46819	1.60056	1.7125	1.68252
426	85.2	1.35042	2.40683	2.60217	1.65901	2.16591	2.01719	1.76724	2.29339	2.25638	1.28083	2.13516	1.73369	1.83405	2.37264	2.45814	1.76337	1.83903	1.46489
427	85.4	1.41465	2.54818	2.55335	1.72724	2.18575	2.62163	1.82538	2.30332	2.13914	1.22665	2.1063	2.31878	1.88971	2.44817	2.36664	1.70988	1.7663	2.05311
428	85.6	1.49399	2.20468	2.48972	1.78518	1.90322	2.33221	1.87877	2.15819	2.09915	1.3517	1.85681	1.97187	1.9041	2.28946	2.31403	1.85484	1.53949	1.72715
429	85.8	1.41941	2.16632	2.65377	1.74816	1.85528	2.05753	1.82833	2.07599	2.23064	1.37694	1.92256	1.84826	1.84812	2.25684	2.4105	1.77079	1.6409	1.5892
430	86	1.44949	2.18158	2.48207	1.83978	1.92033	1.84821	1.93074	2.22123	2.14258	1.50989	1.86991	1.57288	1.92993	2.40176	2.30927	1.87019	1.63446	1.28801
431	86.2	1.38145	2.61747	2.56616	1.86223	1.91482	2.04747	1.81152	2.55941	2.18038	1.53466	1.83875	1.83959	1.87101	2.68376	2.39891	1.93475	1.55754	1.42654
432	86.4	1.44438	2.75975	2.63667	1.81371	1.89447	2.48876	1.90731	2.67715	2.19022	1.49985	1.88028	2.22617	1.96566	2.81498	2.40389	1.94277	1.57721	1.97815
433	86.6	1.38357	2.79154	2.71819	1.7799	2.03388	2.0075	1.80412	2.67859	2.28796	1.40386	2.01023	1.82564	1.92971	2.80528	2.48005	1.72764	1.71996	1.40604
434	86.8	1.33749	2.6098	2.53466	1.85701	1.92859	2.20296	1.77906	2.51523	2.11923	1.48979	1.76426	1.95005	1.8297	2.63908	2.30159	1.81943	1.54148	1.6057
435	87	1.35396	2.45154	2.37585	1.71765	1.9338	2.09482	1.85901	2.35332	2.03756	1.46569	1.93591	1.78905	1.89975	2.52867	2.19624	1.81674	1.65438	1.54576
436	87.2	1.39704	2.65997	2.79592	1.86176	1.85101	2.479	1.81354	2.57198	2.38093	1.489	1.80484	2.1728	1.87839	2.71486	2.51473	1.88708	1.58806	1.99883
437	87.4	1.41759	2.55747	2.69597	1.72937	1.9578	2.55992	1.91913	2.47684	2.42998	1.34365	2.00117	2.24376	1.99006	2.54859	2.6026	1.7894	1.70575	1.97066
438	87.6	1.38475	2.51946	2.52947	1.96815	2.16954	2.35264	1.80359	2.47036	2.23304	1.47657	1.93743	1.96551	1.87971	2.56868	2.36501	1.95727	1.70019	1.74451
439	87.8	1.34011	2.57286	2.51567	1.71855	2.0483	2.30596	1.73089	2.48618	2.14578	1.25278	1.84547	1.95045	1.80762	2.64183	2.38784	1.72279	1.56245	1.75812
440	88	1.63765	2.39543	2.51632	1.92223	2.11557	2.64094	1.87229	2.30348	2.20079	1.39716	1.95807	2.27668	1.97765	2.44966	2.43717	1.85477	1.71326	2.07031
441	88.2	1.45907	2.62643	2.45108	1.67393	2.2223	2.49425	1.86686	2.58104	1.99961	1.25328	2.11277	2.0878	1.97761	2.72011	2.26173	1.53973	1.9814	1.89468
442	88.4	1.45146	2.37522	2.36181	1.77639	1.85229	2.3217	1.73554	2.35316	2.07202	1.52179	1.9272	1.97933	1.81495	2.4456	2.32206	1.87836	1.70151	1.69308
443	88.6	1.57033	2.14674	2.60883	1.66422	1.92665	2.51385	1.91896	2.17935	2.12968	1.25535	1.71541	2.15232	1.9501	2.21714	2.40221	1.64939	1.52078	1.90193
444	88.8	1.43797	2.39257	2.55921	1.80396	2.09146	2.37947	1.93858	2.36534	2.23563	1.35125	2.07503	2.05716	1.91889	2.43817	2.46031	1.79959	1.81872	1.77511
445	89	1.5515	2.43562	2.53731	1.76813	2.13901	2.91568	1.92088	2.39036	2.15573	1.16172	2.14618	2.55905	1.96695	2.47965	2.42516	1.65475	1.86388	2.30627
446	89.2	1.56667	2.47262	2.35178	1.78032	2.09722	2.07208	1.93107	2.47627	1.79328	1.20133	1.97138	1.84867	2.03827	2.58387	2.21434	1.7513	1.7096	1.49947
447	89.4	1.50777	2.69754	2.66515	1.81049	2.11492	2.16041	1.89791	2.65711	2.27678	1.21284	2.06622	1.71348	1.97546	2.75687	2.49202	1.77591	1.82908	1.48766
448	89.6	1.73719	2.51637	2.58331	1.69426	2.08354	2.23563	2.01796	2.42408	2.29527	1.21092	2.06086	1.76725	2.06136	2.56805	2.46328	1.6499	1.7544	1.54253
449	89.8	1.49273	2.76908	2.71153	1.57777	2.00409	1.91907	1.96268	2.71417	2.3535	1.63997	1.89237	1.58626	1.95809	2.82375	2.53225	1.89561	1.6263	1.31703
450	90	1.46522	2.37921	2.88994	1.59807	2.12855	1.82781	1.82005	2.38621	2.59314	1.19414	1.94576	1.51257	1.89587	2.46085	2.74457	1.64103	1.67111	1.30526
451	90.2	1.55181	2.14339	2.63763	1.55772	1.88627	2.0566	1.90886	2.23953	2.30757	1.1457	1.7181	1.73986	1.91163	2.35749	2.49118	1.57083	1.52308	1.47573
452	90.4	1.49447	2.21546	2.60049	1.68811	2.01216	2.36152	1.9172	2.3351	2.23959	1.36921	1.86301	2.0028	1.99498	2.41414	2.4206	1.71428	1.55724	1.87552
453	90.6	1.60759	2.6103	2.46621	1.70873	2.04681	2.35517	2.00332	2.61974	2.13357	1.24203	1.88088	1.89539	2.07016	2.69634	2.30859	1.61923	1.66326	1.79262
454	90.8	1.57629	2.38299	2.51402	1.7463	2.11562	2.64151	1.9786	2.38249	2.16283	1.316	1.9461	2.16236	2.05497	2.46969	2.38927	1.72906	1.70855	2.00784
455	91	1.6609	2.62561	2.62151	1.66105	2.07817	2.54401	1.99528	2.5769	2.22048	1.20146	2.05324	2.18158	2.08625	2.71869	2.41994	1.64016	1.80905	1.97081
456	91.2	1.45849	2.56267	2.35375	1.7995	2.03008	2.70166	1.84906	2.55288	2.01091	1.31566	1.76295	2.1814	1.90856	2.63053	2.21387	1.69766	1.58259	2.06765
457	91.4	1.57769	2.69383	2.56508	1.66422	2.22496	2.34924	1.97173	2.58643	2.16369	1.10194	1.97658	1.91059	2.00688	2.6938	2.35533	1.53036	1.76636	1.71118
458	91.6	1.70749	2.21414	2.58978	1.73801	2.07239	2.8052	2.07828	2.08601	2.17174	1.36468	1.88539	2.41673	2.11504	2.30026	2.3367	1.78905	1.66833	2.20994
459	91.8	1.64593	2.3275	2.57382	1.77983	2.10002	2.32221	1.96711	2.19905	2.28789	1.3124	1.87801	1.86213	2.00431	2.35644	2.44448	1.77403	1.71771	1.60161
460	92	1.50976	2.45054	2.61664	1.71565	2.39454	2.61423	1.94673	2.41709	2.15481	1.20142	2.16464	2.22103	2.00684	2.51808	2.34388	1.74834	1.99839	1.97411
461	92.2	1.46315	2.45619	2.34649	1.66885	2.18871	2.52922	1.80188	2.42491	2.0798	1.19052	2.08565	2.15164	1.83211	2.53277	2.28754	1.73348	1.78591	1.88868
462	92.4	1.52134	2.53337	2.33137	1.57923	2.12243	2.42419	1.9493	2.48426	1.9046	1.21811	1.98777	1.90643	1.96302	2.59469	2.12365	1.63667	1.83803	1.67772
463	92.6	1.64292	2.61918	2.7897	1.7189	2.02372	2.8471	1.93664	2.4583	2.41795	1.24004	1.91931	2.44958	2.04529	2.57571	2.61102	1.71566	1.60015	2.33195
464	92.8	1.56223	2.69168	2.34883	1.61069	2.08168	2.76257	1.92728	2.64377	2.00369	1.17577	2.01606	2.42063	2.02174	2.69009	2.21728	1.61966	1.81963	2.19681
465	93	1.56387	2.48734	2.62553	1.69192	1.97306	2.57368	2.07337	2.38627	2.24318	1.43207	1.99592	2.2081	2.0877	2.49492	2.39097	1.8771	1.80178	2.02698
466	93.2	1.53593	2.44459	2.5435	1.63205	2.09764	2.96446	2.00034	2.48492	2.19999	1.05204	2.0943	2.67013	2.05297	2.54561	2.38998	1.55262	1.85225	2.41249
467	93.4	1.53464	2.5671	2.61157	1.62114	1.95419	2.7484	2.00008	2.51134	2.18806	1.17569	1.83599	2.44877	2.04027	2.56474	2.32821	1.61251	1.59941	2.23176
468	93.6	1.57564	2.73072	2.46161	1.70562	2.07207	2.70792	1.92346	2.75215	2.04674	1.40975	1.78209	2.32678	1.97951	2.79709	2.28758	1.75892	1.62115	2.12903
469	93.8	1.45071	2.67122	2.40269	1.68964	2.14686	2.9096	1.83316	2.69337	1.9714	1.2818	1.91768	2.46338	1.95272	2.75103	2.16653	1.7019	1.68898	2.22841
470	94	1.74803	2.7087	2.42686	1.82343	1.97315	2.55441	1.98058	2.75724	1.99059	1.19608	1.96445	2.08239	2.06712	2.7691	2.20895	1.53185	1.67154	1.85817
471	94.2	1.61759	2.83444	2.50151	1.82128	2.0572	2.62961	1.94819	2.80883	2.07804	1.31033	2.00774	2.36584	1.98959	2.82762	2.31048	1.55397	1.78497	2.06967
472	94.4	1.48553	2.28065	2.67767	1.94512	1.86273	2.31701	1.84685	2.17485	2.17551	1.51093	1.81148	1.96992	1.88427	2.29784	2.39239	1.7111	1.57555	1.80605
473	94.6	1.68307	2.34525	2.58925	2.2204	1.8396	2.74018	1.97891	2.32775	2.17559	1.77252	1.82444	2.38792	2.0302	2.40938	2.33573	1.98674	1.57063	2.1888
474	94.8	1.71393	2.56073	2.68374	1.83819	1.92482	3.10875	1.96263	2.50647	2.25027	1.30371	1.91437	2.76283	2.00376	2.5537	2.43297	1.65116	1.67221	2.53661
475	95	1.55026	2.39237	2.67864	2.00624	1.91122	2.8697	1.81966	2.32422	2.31824	1.63165	1.96072	2.66856	1.85981	2.36495	2.49269	1.85826	1.759	2.36468
476	95.2	1.29709	2.25851	2.69718	2.08448	1.97148	3.02767	1.81357	2.4009	2.22905	1.66112	2.01136	2.67507	1.7883	2.403	2.42803	1.7598	1.79036	2.5153
477	95.4	1.52989	2.13571	2.46474	1.82195	2.15637	2.5451	1.96582	2.2777	2.07706	1.34076	2.03755	2.14482	1.98871	2.32903	2.2648	1.61287	1.92611	1.94858
478	95.6	1.38984	2.11356	2.78145	1.73683	2.02231	2.87798	1.75945	2.17433	2.32684	1.31181	1.97732	2.50998	1.82001	2.25927	2.52353	1.52688	1.78237	2.26266
479	95.8	1.52923	1.83143	2.85266	1.92458	2.30523	2.64582	1.90778	1.9695	2.425	1.53633	2.12667	2.32971	1.9106	2.07463	2.59776	1.77942	1.95893	2.13268
480	96	1.50072	2.2133	2.81366	1.91445	2.26234	2.86614	1.96261	2.22836	2.47184	1.50417	2.08705	2.48579	1.95413	2.30448	2.63547	1.71904	1.92057	2.31931
481	96.2	1.32991	2.25877	2.84697	2.56954	2.0135	2.78942	1.76522	2.38172	2.45041	2.16695	2.02853	2.44634	1.85194	2.43359	2.59249	2.20703	1.78909	2.26132
482	96.4	1.51848	2.2225	2.69709	2.02647	2.00133	2.80841	1.90621	2.14419	2.32222	1.65772	2.06911	2.41921	1.97067	2.23366	2.50875	1.83214	1.80417	2.23816
483	96.6	1.60381	2.09599	2.92859	2.01649	1.98239	2.89425	2.03522	1.92832	2.54619	1.62175	1.89543	2.52773	2.01488	2.07597	2.72719	1.75782	1.72908	2.37672
484	96.8	1.65825	1.74264	2.72496	1.87133	2.11822	2.73724	1.83176	1.79528	2.37839	1.39017	2.00728	2.30475	1.94758	1.88231	2.55766	1.5619	1.79809	2.16938
485	97	1.9015	2.18401	2.95051	2.08666	2.00747	2.69279	2.21102	2.23844	2.6066	1.59928	1.93172	2.35854	2.19831	2.27707	2.76726	1.75871	1.71114	2.20672
486	97.2	1.64793	2.04139	2.98892	1.8447	2.01	2.76685	1.93619	2.04059	2.50194	1.42915	2.0424	2.41082	2.02594	2.15485	2.70241	1.71357	1.77696	2.28858
487	97.4	1.57111	2.16921	2.96222	1.73781	1.91939	2.50867	1.94372	2.17426	2.54333	1.17809	1.85592	2.16443	2.00451	2.17111	2.76746	1.57774	1.62302	2.04348
488	97.6	1.60363	1.82402	3.01362	1.75407	2.10041	2.59628	2.00308	1.98704	2.59958	1.39086	2.00728	2.29379	2.09066	2.08888	2.7849	1.69015	1.73621	2.11041
489	97.8	1.52808	1.81791	3.14494	1.70842	2.14753	2.28526	1.92597	1.78284	2.69707	1.31825	2.01719	1.97199	2.02134	1.86247	2.91642	1.71859	1.77211	1.82319
490	98	1.54727	2.00257	3.0207	1.66756	1.92514	2.68464	2.03826	1.99236	2.62434	1.377	1.89295	2.22142	2.0668	2.10129	2.79106	1.66168	1.65213	2.10743
491	98.2	1.3955	1.84461	2.86055	1.54684	2.12652	2.71648	1.93514	1.94427	2.40652	1.2681	1.90515	2.38708	1.9208	2.04912	2.61428	1.54555	1.77546	2.22529
492	98.4	1.5519	1.95399	3.00857	1.78686	2.01264	2.55529	1.93873	1.93443	2.53322	1.30166	1.97412	2.17758	1.97379	2.09765	2.70249	1.63462	1.74186	2.05725
493	98.6	1.57255	2.01498	3.00789	1.91578	1.89203	3.05386	2.00175	1.96284	2.52047	1.28346	1.80479	2.6865	1.99173	2.06338	2.72546	1.58828	1.54065	2.50044
494	98.8	1.48013	1.94735	3.05786	1.64987	1.86181	2.64762	1.87863	1.98889	2.5656	1.32902	1.8556	2.2712	1.91532	2.02881	2.82047	1.53086	1.54295	2.10976
495	99	1.42547	1.79608	3.00806	1.81839	2.00015	2.42222	1.84464	1.94389	2.50158	1.41386	1.88195	2.06574	1.87831	1.96571	2.75044	1.63896	1.63742	1.88074
496	99.2	1.5716	1.69483	2.91937	2.00842	1.95338	2.66238	1.92552	1.77011	2.52187	1.3653	1.83641	2.40303	2.00856	1.86179	2.66956	1.67995	1.52461	2.19291
497	99.4	1.75659	1.57851	2.88544	1.7529	1.88522	3.06098	2.05117	1.70823	2.47326	1.19938	1.93914	2.76925	2.16874	1.81319	2.63765	1.54596	1.6872	2.52931
498	99.6	1.75178	2.01791	2.98464	1.85641	1.95328	3.26738	2.08954	1.94221	2.60673	1.2692	1.90659	2.9061	2.11114	2.15383	2.74568	1.71136	1.65446	2.68083
499	99.8	1.63525	2.0488	2.83734	1.67076	1.89205	2.58864	2.03093	2.05122	2.49999	1.2122	2.03896	2.28827	2.07363	2.21403	2.6769	1.5179	1.74428	2.09196
500	100	1.69713	1.9424	2.94297	1.92159	1.98681	2.62608	1.98596	2.04102	2.51305	1.44998	1.95653	2.43839	2.03545	2.14611	2.7234	1.6646	1.71106	2.15088
501	100.2	1.54271	1.8406	2.96027	2.04671	1.95808	2.64273	2.08025	1.9211	2.51154	1.50228	2.03162	2.47806	2.08056	2.05985	2.71102	1.76187	1.68924	2.23778
502	100.4	1.48069	1.8584	2.8856	1.76609	2.23381	2.80855	1.99132	1.89181	2.76597	1.22738	2.12399	2.38764	2.05818	2.03551	2.82776	1.45399	1.73681	2.24734
503	100.6	1.39201	1.81449	3.01898	1.8541	2.10889	2.2512	1.88031	1.71789	2.79074	1.26717	2.04652	1.87519	1.93487	1.84946	2.84456	1.676	1.6531	1.76247
504	100.8	1.68563	1.8876	2.77498	1.86274	2.11261	2.49962	2.11885	1.89187	2.64986	1.36649	1.93761	2.07264	2.0984	2.0295	2.7261	1.73411	1.62345	1.97024
505	101	1.59364	1.76167	2.99839	1.8963	2.02407	2.49233	2.02483	1.80544	2.77837	1.32584	1.86117	2.04684	2.05281	1.93759	2.81978	1.7135	1.54273	1.8877
506	101.2	1.52225	1.76032	2.82514	1.68506	2.08472	2.30183	1.84826	1.79423	2.70545	1.31626	1.87385	1.84299	1.86035	1.8638	2.73887	1.55658	1.57908	1.60363
507	101.4	1.52438	2.18856	3.02118	1.715	2.09038	2.62839	1.96375	2.08818	2.86686	1.26126	1.99104	2.05285	2.04452	2.21337	2.91739	1.65273	1.63197	1.9645
508	101.6	1.81963	2.06909	2.95858	1.6958	2.24866	2.3848	2.13267	1.96411	2.92006	1.15365	2.17883	1.90967	2.15656	2.13242	2.91463	1.58789	1.82783	1.73212
509	101.8	1.78669	2.04515	2.86467	2.11176	2.22998	1.91616	2.13335	2.02413	2.69079	1.51438	2.05626	1.59662	2.22298	2.15627	2.78886	1.81996	1.69437	1.36537
510	102	2.03534	1.89778	2.89132	1.79074	2.09301	2.36266	2.32884	1.93297	2.81926	1.37258	1.80075	1.89784	2.41844	2.00582	2.82745	1.61753	1.63111	1.74276
511	102.2	2.05997	1.92794	3.02081	2.15109	2.23971	2.31475	2.37739	1.8369	2.99788	1.54369	1.92194	1.92931	2.39057	1.95346	3.02277	1.8251	1.78008	1.70015
512	102.4	1.51831	1.92962	2.7962	1.80855	2.2323	2.29839	2.02294	1.80372	2.74779	1.22558	1.83156	1.98761	2.03925	1.97017	2.74849	1.61583	1.69952	1.72646
513	102.6	1.59268	1.72212	2.83523	2.0422	2.63273	1.98692	2.0673	1.73707	2.72974	1.48123	2.16344	1.54776	2.09499	1.83798	2.70948	1.8647	2.04995	1.47562
514	102.8	1.63835	1.88857	2.73984	1.63944	2.19301	1.8742	2.11735	1.79225	2.61261	1.35748	1.87183	1.50339	2.06883	1.9021	2.66912	1.56422	1.76818	1.34312
515	103	1.6128	1.72846	2.75138	1.71064	2.11265	1.72908	2.04869	1.7254	2.71804	1.31443	1.57175	1.46614	2.07433	1.8616	2.73156	1.49298	1.58205	1.26409
516	103.2	1.56453	1.94737	2.56231	1.73246	1.91036	2.09261	2.05941	1.93318	2.55079	1.22393	1.64406	1.8425	2.01046	1.97082	2.56872	1.44037	1.58816	1.63844
517	103.4	1.90259	1.74511	3.02698	1.60616	1.95709	2.19063	2.30438	1.83623	2.98228	1.15239	1.79201	1.75691	2.21955	1.88322	2.94439	1.41842	1.65093	1.66702
518	103.6	1.8829	1.8408	2.73284	1.51808	1.83763	2.51148	2.31773	1.97472	2.64144	1.10961	1.5708	2.17828	2.31049	2.04115	2.65665	1.36742	1.44301	2.0069
519	103.8	1.69953	1.63999	2.38717	1.69556	1.80733	2.20838	2.11618	1.79506	2.32267	1.26648	1.52399	1.85377	2.16063	1.91102	2.36738	1.50723	1.43218	1.7041
520	104	1.83982	1.62955	2.76141	1.47852	1.91293	2.4043	2.1692	1.92632	2.69424	1.10457	1.36799	2.06848	2.25703	1.91596	2.70922	1.41472	1.3355	1.85112
521	104.2	1.70148	1.78754	2.72917	1.61127	2.02168	2.51428	2.11826	1.9155	2.62928	1.29087	1.48509	2.2982	2.09563	1.91759	2.63219	1.46443	1.435	2.01125
522	104.4	2.00068	2.08254	2.52709	1.82136	2.34278	2.35744	2.32367	1.97127	2.49139	1.44709	1.69953	2.16155	2.39124	2.10316	2.4828	1.56334	1.67578	1.83435
523	104.6	1.79259	1.94175	2.50214	1.70836	2.78692	2.93211	2.17803	1.9888	2.39345	1.24461	2.2178	2.69684	2.24691	2.06627	2.44522	1.49454	2.13587	2.34682
524	104.8	1.88442	1.77667	2.4678	1.72155	2.25	2.89197	2.25226	1.80547	2.57344	1.26466	1.6494	2.68893	2.22203	1.95338	2.49263	1.47331	1.49527	2.36964
525	105	1.84654	1.80347	2.56668	1.64081	1.99526	2.9384	2.2595	1.7651	2.58038	1.25676	1.73962	2.60248	2.26967	1.85876	2.58341	1.51119	1.43072	2.34986
526	105.2	1.8526	1.79959	2.59929	1.5927	2.28335	2.49654	2.26641	1.76147	2.65483	1.26691	1.79049	2.13992	2.22674	1.95962	2.57197	1.42595	1.6142	1.95882
527	105.4	1.8053	1.8643	2.69642	1.69412	2.25055	2.99041	2.13878	1.95494	2.54744	1.2779	1.76357	2.64752	2.22704	2.06689	2.59542	1.52303	1.59866	2.41605
528	105.6	1.67956	1.80786	2.43074	1.55766	2.10383	2.62789	2.07444	1.85865	2.26862	1.12857	1.73345	2.35703	2.1524	1.95949	2.33389	1.45169	1.53675	2.12411
529	105.8	1.65075	1.853	2.44738	1.64416	2.3915	3.00215	1.99329	1.90643	2.40136	1.16923	1.91431	2.71971	2.08891	2.01364	2.401	1.54264	1.85837	2.46103
530	106	1.58717	1.69012	2.44193	1.63954	2.53665	3.04306	1.97656	2.18183	2.43571	1.39987	2.17776	2.73289	2.06176	2.15135	2.40307	1.52614	1.96678	2.5198
531	106.2	1.79329	1.82778	2.58203	1.86579	2.45622	2.5966	2.20484	2.11893	2.53576	1.52438	2.07781	2.20154	2.23911	2.09301	2.50442	1.68617	1.83464	1.94603
532	106.4	1.61321	1.79494	2.53796	1.56269	2.06005	2.7863	2.08683	1.89576	2.46155	1.20313	1.6393	2.40617	2.10102	2.00465	2.45908	1.44072	1.54234	2.17009
533	106.6	1.78805	1.7216	2.45729	1.48864	2.02945	2.59059	2.08717	2.03512	2.46793	1.22292	1.56362	2.14998	2.14743	1.95296	2.36289	1.29609	1.40932	1.94106
534	106.8	1.85831	1.81946	2.5926	1.78246	1.89474	2.70519	2.11248	2.03422	2.64792	1.45268	1.53269	2.39006	2.15421	1.9988	2.59541	1.47535	1.58776	2.15706
535	107	1.89452	1.8539	2.51694	1.84049	1.80775	3.35749	2.18792	2.06367	2.57755	1.3202	1.53663	3.08251	2.26282	2.05075	2.52979	1.49535	1.39417	2.81448
536	107.2	1.70817	1.6034	2.54389	1.60595	2.31861	2.84252	2.00916	1.82716	2.57641	1.23757	1.80087	2.43254	2.0839	1.89587	2.51726	1.27823	1.62621	2.2043
537	107.4	1.69791	1.66615	2.46251	1.88444	1.92686	2.70492	2.1357	1.99721	2.38972	1.48838	1.39667	2.34742	2.15607	2.03659	2.38789	1.53169	1.40067	2.06099
538	107.6	1.63044	1.87494	2.56747	1.60294	2.27803	2.58609	2.03904	1.84761	2.55533	1.23331	1.66589	2.12978	2.05281	1.90335	2.49617	1.42726	1.6337	1.95648
539	107.8	1.86112	2.28283	2.54781	1.78705	2.25626	2.84487	2.19544	2.06562	2.59018	1.47709	1.7418	2.42463	2.2559	2.20638	2.50726	1.54388	1.62986	2.20655
540	108	1.60216	2.14312	2.57423	1.86311	1.96216	2.81857	1.99066	1.96058	2.56841	1.25379	1.75476	2.36566	2.02218	2.13692	2.54542	1.50482	1.57781	2.25333
541	108.2	1.73709	2.0015	2.47851	1.55036	1.96202	2.73897	2.0881	1.82314	2.44584	1.11582	1.71635	2.51418	2.16436	2.02822	2.44782	1.39002	1.46129	2.23218
542	108.4	1.91265	2.09089	2.46791	1.53034	2.21707	2.84622	2.20396	1.89601	2.38868	1.39201	1.69283	2.56245	2.24298	2.14205	2.40036	1.45421	1.54774	2.29867
543	108.6	1.80241	2.13481	2.59862	1.65298	2.16438	3.19132	2.13889	1.94913	2.55965	1.18117	1.71255	2.92069	2.19577	2.16374	2.51926	1.46683	1.57085	2.64106
544	108.8	1.86829	2.00714	2.52905	1.62247	2.22904	2.86006	2.28688	1.86592	2.44561	1.29283	2.02688	2.57702	2.33425	2.05233	2.4299	1.51022	1.77953	2.32023
545	109	1.99215	2.09689	2.7521	1.80967	2.28833	2.60277	2.3264	1.80593	2.7434	1.24437	1.89415	2.31603	2.32032	2.0307	2.6698	1.46613	1.72288	2.03928
546	109.2	1.76089	2.185	2.59067	1.83327	2.59518	2.39675	2.20974	1.96582	2.59652	1.21736	2.1091	2.18969	2.24821	2.18968	2.60615	1.52527	1.90749	1.89208
547	109.4	1.69231	2.04814	2.40673	1.82987	2.22364	2.88778	2.14605	1.82581	2.44927	1.20325	1.80505	2.48323	2.19421	2.06514	2.43628	1.52637	1.55053	2.22048
548	109.6	1.62942	1.92422	2.36047	1.56123	2.41456	3.2494	2.0698	1.67996	2.46956	1.12311	1.98014	2.91062	2.13009	1.96184	2.43752	1.43808	1.76422	2.6141
549	109.8	1.78154	1.96482	2.56892	1.91202	2.78362	2.86096	2.21551	1.73851	2.60565	1.52097	2.2883	2.59467	2.28921	2.05363	2.55354	1.60429	2.08417	2.25729
550	110	1.60682	1.71535	2.62654	1.74981	2.11032	2.79633	1.99591	1.39656	2.59267	1.21984	1.60816	2.5162	2.02591	1.73255	2.56768	1.43718	1.44575	2.1952
551	110.2	1.76504	1.90653	2.74492	1.75716	2.4354	2.675	2.18923	1.55366	2.74087	1.38462	2.1005	2.39288	2.21736	1.86518	2.68182	1.48742	1.8877	2.15082
552	110.4	1.64869	1.66541	2.67768	1.86544	2.80363	3.00245	2.06317	1.62553	2.57558	1.37807	2.32402	2.79549	2.06253	1.86542	2.60639	1.54027	2.15885	2.47735
553	110.6	1.61946	1.63887	2.77729	1.60792	2.61729	2.91663	1.96269	1.43283	2.68279	1.255	2.01135	2.80128	2.06804	1.64913	2.70914	1.40786	1.89421	2.41564
554	110.8	1.65317	1.92093	2.72108	1.8233	2.38672	3.26208	2.022	1.59751	2.67057	1.41302	1.84437	3.0976	2.10051	1.9093	2.6428	1.56158	1.67825	2.77821
555	111	1.70546	1.85795	2.51131	1.55834	2.16883	3.24423	2.09038	1.77418	2.46281	1.25385	1.75424	3.00016	2.17767	1.98437	2.43856	1.40622	1.60961	2.67687
556	111.2	1.5673	1.81551	2.31729	1.66015	2.11858	2.82308	1.98404	1.66081	2.375	1.24887	1.64457	2.62386	2.03454	1.9223	2.31237	1.43922	1.57001	2.26643
557	111.4	1.52348	1.72776	2.54471	2.02812	2.03089	2.78181	1.98104	1.72376	2.50348	1.49822	1.53364	2.70478	2.01485	1.94438	2.53188	1.58309	1.404	2.2873
558	111.6	1.60022	2.00471	2.45203	1.89361	1.98928	2.74847	1.97851	1.99622	2.32953	1.46963	1.63773	2.65718	2.02496	2.11154	2.37212	1.54504	1.46414	2.24644
559	111.8	1.7725	2.15857	2.57443	2.0604	2.14737	2.55731	2.11558	2.14687	2.51241	1.64546	1.52934	2.5241	2.19347	2.24906	2.45004	1.63483	1.52378	2.05108
560	112	1.57401	1.68326	2.48816	2.0519	2.31678	2.17676	1.95733	2.00283	2.37553	1.56051	1.71013	2.19569	2.01963	2.0927	2.37074	1.64672	1.62366	1.77153
561	112.2	1.61117	1.8616	2.47515	1.93627	2.08317	2.52823	2.01136	1.99558	2.33608	1.35424	1.6857	2.50583	2.04171	2.17271	2.34351	1.584	1.5629	2.0251
562	112.4	1.67485	2.09924	2.53973	1.83707	2.03166	2.44518	2.03927	1.93474	2.50879	1.24822	1.53843	2.42694	2.08965	2.11093	2.42374	1.44834	1.5582	1.96778
563	112.6	1.61436	1.91308	2.60039	1.84076	1.80459	2.90373	2.06302	1.89531	2.68764	1.35653	1.26744	2.8642	2.11697	1.92236	2.60758	1.56824	1.21516	2.40197
564	112.8	1.56576	2.13928	2.49522	1.68542	2.18407	2.43096	1.93813	2.12402	2.56109	1.30662	1.60307	2.30283	2.05269	2.14364	2.5322	1.48319	1.45562	1.85647
565	113	1.83858	1.81347	2.59238	1.71245	2.16017	2.61213	2.20217	2.02649	2.64407	1.16016	1.60334	2.57051	2.23266	1.95172	2.59341	1.38342	1.50052	2.10562
566	113.2	1.68692	1.59824	2.44962	1.64523	2.07397	2.72319	2.06113	1.6394	2.42855	1.25471	1.38431	2.66054	2.13837	1.73539	2.43766	1.40908	1.39205	2.24511
567	113.4	1.62272	2.17072	2.55131	1.53627	1.81919	2.84238	2.03989	2.08948	2.61601	1.28962	1.45275	2.75123	2.09648	2.17138	2.54343	1.44002	1.30181	2.36362
568	113.6	1.74813	1.81382	2.37848	1.62343	1.86592	2.81191	2.1187	1.83172	2.36056	1.33847	1.38372	2.71972	2.14612	1.9436	2.34987	1.46942	1.42095	2.37236
569	113.8	1.70844	1.95723	2.42422	1.69513	2.23566	2.68737	2.05796	1.86731	2.36987	1.46177	1.66987	2.60698	2.17335	1.93388	2.37209	1.53323	1.76742	2.23082
570	114	1.69034	1.88311	2.40382	1.94301	2.10973	2.64339	1.96368	1.70276	2.53678	1.52898	1.60445	2.46476	2.07508	1.89353	2.45409	1.68845	1.57356	2.09905
571	114.2	1.73613	2.1357	2.39184	2.02845	2.17688	2.75357	2.12188	1.93598	2.47343	1.56732	1.90418	2.55983	2.14818	2.05311	2.4416	1.77615	1.71862	2.21074
572	114.4	1.79094	1.79417	2.44272	1.8913	2.28975	2.44979	2.14725	1.66441	2.59751	1.40469	1.77473	2.39063	2.13707	1.85429	2.44423	1.61104	1.6103	2.04884
573	114.6	1.66965	1.66138	2.50279	1.94432	2.35431	2.41264	2.15786	1.59491	2.59972	1.41513	1.783	2.29404	2.17347	1.80916	2.54865	1.70565	1.65472	1.90483
574	114.8	1.64612	1.9542	2.62431	2.39345	2.18674	2.90629	2.02703	1.76421	2.66644	1.88786	1.65787	2.71731	2.09401	1.97085	2.67011	2.02973	1.45278	2.36872
575	115	1.59171	1.98556	2.67065	1.77165	2.18836	3.09569	1.93637	1.80788	2.76831	1.30405	1.60617	2.81537	1.96159	2.05259	2.72507	1.55969	1.52022	2.48112
576	115.2	1.51285	1.86533	2.38787	1.77617	2.4063	2.91615	1.92349	1.83729	2.38071	1.34919	1.86996	2.75844	1.95511	2.02612	2.42193	1.58317	1.69578	2.36193
577	115.4	1.65865	1.8979	2.48193	1.75298	2.45616	2.8093	1.97545	1.93387	2.43184	1.22007	1.89408	2.54031	2.03385	2.06408	2.48993	1.53797	1.73038	2.23903
578	115.6	1.67616	1.928	2.70805	1.91281	2.17499	2.78261	2.03178	1.81906	2.85105	1.48493	1.71537	2.66377	2.07207	1.97216	2.80073	1.74552	1.46358	2.25264
579	115.8	1.65396	1.79383	2.68769	1.85742	1.98785	3.06809	2.08113	1.9279	2.65384	1.38908	1.69353	2.88601	2.07891	1.97787	2.6736	1.63091	1.3584	2.51408
580	116	1.70288	1.90482	2.83255	2.06698	2.19113	2.9084	2.08937	1.96037	2.88196	1.53507	1.79891	2.6719	2.08323	2.02705	2.88182	1.79311	1.56857	2.32209
581	116.2	1.66123	1.7576	2.55476	2.03855	2.34576	2.93661	2.04669	2.0424	2.70027	1.65851	1.88344	2.82034	2.13893	1.95109	2.72319	1.74461	1.6829	2.4346
582	116.4	1.77229	1.81084	2.85423	2.19019	1.82374	3.07112	2.04991	1.89452	2.94044	1.6424	1.67841	2.8312	2.09516	1.99593	2.88669	1.92711	1.34652	2.50305
583	116.6	1.42655	2.12405	2.71266	2.14898	2.16524	3.3563	1.89783	2.22027	2.81267	1.69312	1.8143	3.25799	1.86723	2.18578	2.78785	1.81951	1.53273	2.87098
584	116.8	1.70579	1.79908	2.80487	1.85933	2.23692	3.20461	2.06541	1.89578	2.83732	1.58391	1.7594	3.05659	2.15619	1.93351	2.78979	1.70772	1.49148	2.68299
585	117	1.67232	1.79195	2.80656	2.14879	2.7915	3.12355	2.10227	1.79151	2.83553	1.71906	2.3245	2.87275	2.11087	1.95392	2.8587	1.87187	2.09493	2.55734
586	117.2	1.65688	1.70924	2.81019	2.266	2.3009	2.89374	2.05876	1.92683	2.85481	1.91056	1.81244	2.69675	2.12686	1.88047	2.86328	1.97824	1.65987	2.32039
587	117.4	1.75868	1.70999	2.51534	2.34209	2.16913	2.91931	2.06131	1.96555	2.51547	1.82204	1.96825	2.78909	2.14681	2.00499	2.53476	1.95382	1.57964	2.4019
588	117.6	1.72302	1.54118	2.57036	1.9376	2.15823	3.03943	2.09647	1.9956	2.67899	1.47035	1.8274	3.00332	2.10303	1.94529	2.63519	1.77607	1.52989	2.57742
589	117.8	1.58133	1.5491	2.44031	1.94403	2.48353	2.79856	2.03651	1.95268	2.42607	1.62096	2.05272	2.78593	2.0636	1.92162	2.42033	1.75195	1.81035	2.40642
590	118	1.54072	1.74999	2.56786	1.86468	2.15666	2.92011	1.95789	2.07897	2.67205	1.42311	1.89605	2.88822	2.01153	2.07188	2.60911	1.68375	1.61078	2.45688
591	118.2	1.67035	1.63405	2.57944	1.95649	2.38821	2.79228	1.96856	1.86367	2.63147	1.4264	1.96711	2.77611	2.02297	1.81584	2.61312	1.69388	1.76843	2.38313
592	118.4	1.5591	1.65678	2.44858	1.76712	2.96113	3.05217	2.03082	2.08486	2.43547	1.32367	2.468	2.99133	1.95974	2.02593	2.46323	1.66698	2.28321	2.62058
593	118.6	1.53986	1.69926	2.48095	1.73942	2.1918	2.91946	2.0048	2.08444	2.55556	1.25769	1.81339	2.90777	2.02631	2.05328	2.4833	1.67123	1.56815	2.50281
594	118.8	1.63395	1.62751	2.50514	1.88126	2.14506	2.63467	2.0696	1.96594	2.57446	1.30394	1.93467	2.64954	2.07832	1.94996	2.54382	1.70693	1.63645	2.24646
595	119	1.50163	1.47529	2.53872	2.03643	2.21052	2.80162	1.90854	1.89784	2.56225	1.68597	2.0939	2.77553	1.95998	1.85855	2.55822	2.00394	1.78857	2.34902
596	119.2	1.35224	1.47125	2.65945	2.0178	2.34251	2.76262	1.93239	1.97603	2.70313	1.50124	2.16239	2.75058	1.88695	1.94428	2.67958	1.87319	1.8334	2.3169
597	119.4	1.55395	1.38111	2.68392	1.99898	2.08413	2.5399	2.00621	1.88775	2.76829	1.66467	1.94361	2.59854	2.03491	1.84314	2.69663	1.84777	1.69541	2.16688
598	119.6	1.62012	1.50723	2.55191	2.02642	2.3216	2.64711	2.14097	1.85227	2.64457	1.70032	2.18141	2.53761	2.13935	1.83194	2.60031	1.80096	1.90815	2.15099
599	119.8	1.81618	1.48612	2.59607	1.92525	2.1522	2.46444	2.14701	1.82311	2.59929	1.4571	2.00598	2.48465	2.11732	1.84183	2.57991	1.69857	1.67469	2.02459
600	120	1.62465	1.45743	2.50333	1.83784	2.39332	2.27751	2.13613	1.90741	2.4954	1.46443	2.12908	2.39996	2.11617	1.89077	2.49139	1.69535	1.8396	1.90309
601	120.2	1.30948	1.60205	2.57422	2.0365	2.19013	2.45887	1.81127	1.99268	2.51569	1.72033	2.03336	2.58615	1.81623	1.93037	2.48849	1.90497	1.7188	2.13571
602	120.4	1.53055	1.36922	2.53511	2.1647	2.12367	2.48253	1.83092	1.80223	2.43416	1.82637	1.95499	2.57329	1.84753	1.7943	2.41242	2.00764	1.6858	2.11194
603	120.6	1.68965	1.43063	2.60749	2.10214	2.26372	2.26879	2.15855	1.99025	2.47471	1.53109	2.08485	2.37829	2.13692	1.86319	2.50914	1.81937	1.79001	1.8572
604	120.8	1.7036	1.7828	2.63761	2.44082	2.37785	2.31147	2.04499	1.84813	2.49567	1.96507	2.24981	2.40809	2.12246	1.90446	2.52524	2.1036	1.92302	1.91554
605	121	1.42527	1.62657	2.43914	2.30664	2.20736	2.77851	1.87747	2.00023	2.27852	1.96414	1.9702	2.72506	1.91595	1.98754	2.31387	2.07147	1.67785	2.37147
606	121.2	1.61547	1.64831	2.19454	2.35929	2.25119	2.46137	2.01962	1.92528	2.16685	1.82621	2.03616	2.52556	2.04602	1.92753	2.20723	2.00321	1.71673	2.02767
607	121.4	1.6983	1.59337	2.27628	2.26506	2.28918	2.4705	2.04253	1.86414	2.2914	1.81543	2.07761	2.54976	2.07648	1.95123	2.21657	1.98789	1.8347	2.03919
608	121.6	1.57632	1.64214	2.27198	2.2663	2.14539	2.7209	2.06087	1.96804	2.26782	1.76915	1.97198	2.74148	2.08314	1.9926	2.17972	1.87808	1.69821	2.29447
609	121.8	1.58796	1.48918	2.3737	2.42145	2.13827	2.66977	1.99652	1.92744	2.4119	1.94028	1.97054	2.72843	1.98381	1.85533	2.37458	2.14667	1.64013	2.23052
610	122	1.56706	1.60193	2.5054	2.49329	2.07498	2.34277	1.98002	1.96226	2.45107	1.88532	1.92626	2.43454	1.95432	1.98875	2.43749	2.06221	1.60338	1.96906
611	122.2	1.73518	1.54285	2.58534	2.14364	2.16096	2.53721	2.10414	1.99679	2.60448	1.71565	1.91046	2.65483	2.10453	2.00638	2.54963	1.83782	1.58599	2.18748
612	122.4	1.6754	1.3725	2.34727	2.27276	2.07638	2.67807	2.03437	1.83598	2.34667	1.82829	1.94548	2.69311	2.05202	1.75411	2.34199	1.9623	1.56125	2.2593
613	122.6	1.73756	1.65996	2.46422	2.18585	2.42762	2.90137	2.11349	1.99475	2.37321	1.65136	2.12667	2.86168	2.02955	2.10514	2.35963	1.87649	1.81545	2.41539
614	122.8	1.81088	1.72846	2.42429	2.14652	2.05983	2.46948	2.14865	2.06603	2.35336	1.7963	2.00846	2.57988	2.1085	2.03119	2.35451	1.89142	1.68693	2.05886
615	123	1.67308	1.65763	2.53781	2.29512	2.05732	2.54335	2.0892	2.02453	2.45274	1.77977	1.98416	2.72481	2.0605	2.04605	2.43414	1.99297	1.59567	2.17783
616	123.2	1.64457	1.64727	2.47997	2.15374	2.16098	2.21419	2.02442	2.03663	2.38753	1.8213	2.07536	2.40758	2.03691	2.05541	2.34041	1.92315	1.73223	1.93224
617	123.4	1.51797	1.76053	2.45521	2.15782	2.17523	2.47169	1.98748	2.06611	2.46323	1.70031	2.04921	2.50321	1.96264	2.02571	2.44221	1.86559	1.77934	2.03951
618	123.6	1.63876	1.86229	2.69948	2.10617	2.2902	2.36654	2.01033	2.27454	2.52872	1.72618	2.01724	2.36191	2.01731	2.23086	2.63993	1.90189	1.88035	1.86741
619	123.8	2.0824	1.90892	2.52188	2.01472	2.25105	2.40403	2.37958	2.14997	2.45711	1.6883	2.12157	2.46783	2.42574	2.19772	2.4351	1.89197	1.87792	2.0429
620	124	1.91416	2.07771	2.64853	2.00206	2.27507	2.27754	2.36556	2.43127	2.5894	1.5869	1.9341	2.40627	2.35967	2.40647	2.55472	1.80354	1.70626	1.91886
621	124.2	1.81394	1.92512	2.5038	2.07547	2.30941	2.45583	2.16528	2.32976	2.42285	1.77724	2.12466	2.47593	2.18254	2.29323	2.40531	1.90472	1.86622	2.05345
622	124.4	1.82741	1.93124	2.402	2.13174	2.4434	2.36717	2.23179	2.38719	2.34041	1.78355	2.33455	2.38784	2.27588	2.31945	2.30536	1.91142	2.05131	1.95989
623	124.6	1.89438	1.96801	2.58554	2.06872	2.30502	2.51175	2.30318	2.24795	2.5021	1.73985	2.0373	2.51084	2.3425	2.24792	2.48538	1.84102	1.79402	2.1171
624	124.8	1.52373	1.70841	2.50677	2.34316	2.0651	2.58906	1.96604	2.17313	2.42608	1.8654	1.9597	2.62782	1.99814	2.10769	2.36085	2.08162	1.64058	2.23574
625	125	1.67224	1.78064	2.70622	2.54597	2.05834	2.87263	2.11769	2.16105	2.5628	2.12728	1.97924	2.88295	2.10998	2.16117	2.57488	2.23891	1.67579	2.49169
626	125.2	1.77764	1.76563	2.58839	2.14533	2.16533	2.67726	2.12718	2.27764	2.52086	1.7313	2.09078	2.80838	2.12375	2.22252	2.4883	1.91311	1.72594	2.39093
627	125.4	1.72197	1.7603	2.49511	2.55776	2.1883	2.44461	2.09754	2.12619	2.28058	2.11538	1.96946	2.40658	2.08663	2.09845	2.36131	2.23735	1.67972	2.11484
628	125.6	1.69856	1.5898	2.52285	2.08306	2.28926	2.61371	2.14423	2.07588	2.52494	1.7197	1.95645	2.60775	2.16358	1.98083	2.48289	1.84683	1.68586	2.24327
629	125.8	1.70084	1.78656	2.43974	2.38892	2.12259	2.32291	2.07786	2.15043	2.34859	1.99081	2.04421	2.39849	2.11763	2.11765	2.33848	2.13949	1.69462	1.94726
630	126	1.6803	1.59224	2.43943	2.13982	2.10038	2.25606	2.16423	2.12828	2.44924	1.47981	2.07463	2.34214	2.15397	2.08666	2.40732	1.73969	1.76728	1.89456
631	126.2	1.84081	1.72468	2.50672	2.42033	2.22734	2.46826	2.23234	1.9852	2.61357	1.94472	2.07154	2.57774	2.22647	1.98481	2.5443	2.05938	1.7817	2.10654
632	126.4	1.77239	1.66719	2.39184	2.22347	2.42143	2.48607	2.20154	1.95	2.39689	1.63942	2.25227	2.50936	2.23198	2.0031	2.35352	1.84834	1.85321	2.07891
633	126.6	1.77418	1.61578	2.46448	2.44553	2.24655	2.19379	2.23277	2.06715	2.40612	1.98575	2.15571	2.29144	2.16579	2.01843	2.40917	2.05087	1.7814	1.81855
634	126.8	1.67136	1.62735	2.57016	2.62075	2.35451	2.50296	2.10033	2.06275	2.59831	2.10681	2.15358	2.52097	2.07153	1.93565	2.52088	2.27703	1.79223	2.06581
635	127	1.70072	1.82701	2.36421	2.0353	2.30315	2.41956	2.02849	1.997	2.51397	1.60448	2.01637	2.49618	2.05752	2.04263	2.44749	1.75947	1.67243	2.01912
636	127.2	1.91142	1.72601	2.53323	2.08981	2.23426	2.3776	2.24979	2.08347	2.47448	1.62528	1.99322	2.49804	2.26705	2.02191	2.50705	1.79353	1.63255	2.05387
637	127.4	1.93601	1.96825	2.58068	2.42653	2.25922	2.28961	2.25045	2.13456	2.53833	1.97685	2.05922	2.42482	2.2681	2.15827	2.51228	2.04152	1.70282	1.93578
638	127.6	1.71065	1.8717	2.58204	2.25221	2.23261	2.38206	2.12454	2.11874	2.52733	1.83716	2.032	2.55956	2.10535	2.0894	2.48802	1.95293	1.61861	2.03425
639	127.8	1.75953	1.80844	2.59249	2.039	2.51393	2.41916	2.14729	2.08044	2.6394	1.71117	2.1562	2.57105	2.17517	2.02151	2.53709	1.92875	1.8872	2.13939
640	128	1.71588	1.7357	2.60608	2.04189	2.19521	2.54409	2.14909	2.07308	2.66513	1.81849	1.97037	2.58672	2.09749	2.01661	2.60258	1.94984	1.62882	2.17646
641	128.2	1.60275	1.92687	2.63721	2.30075	2.09512	2.55303	2.05624	2.20959	2.60994	1.9442	1.84623	2.56738	2.06324	2.16431	2.53369	2.0274	1.54665	2.1313
642	128.4	1.46824	1.57281	2.55604	2.25162	2.06896	2.29421	1.95552	1.91951	2.56097	1.86281	1.8355	2.40946	1.91747	1.93525	2.49404	2.00834	1.52911	1.89705
643	128.6	1.73605	1.97976	2.54549	2.20127	2.39652	2.45245	2.12337	2.09896	2.63362	1.82817	2.3149	2.45756	2.14609	2.13173	2.55978	1.9477	1.87519	2.00608
644	128.8	1.6059	2.35983	2.5659	2.10093	2.08791	2.44634	2.06155	2.49192	2.57262	1.7455	2.0339	2.56891	2.02866	2.50358	2.50412	1.93355	1.68136	2.06818
645	129	1.59774	2.1627	2.57264	2.22444	2.04319	2.89667	2.02778	2.35722	2.64196	1.91557	1.9204	2.87044	2.01091	2.37136	2.57245	2.11543	1.58197	2.46077
646	129.2	1.82206	2.28324	2.61583	2.01603	2.07784	2.81985	2.22618	2.44621	2.67429	1.65547	2.03613	2.83176	2.21206	2.43445	2.65914	1.92537	1.69811	2.40202
647	129.4	1.57263	2.09747	2.61449	2.12621	2.3464	2.54224	1.98847	2.3283	2.59489	1.77007	2.12264	2.64323	1.96049	2.29587	2.62582	1.93032	1.7344	2.22401
648	129.6	1.44532	2.12411	2.49607	1.86129	2.26896	2.76383	1.96811	2.35954	2.4753	1.49654	2.02337	2.8088	1.99659	2.3337	2.45086	1.68332	1.67622	2.36575
649	129.8	1.52863	1.8961	2.57896	1.84604	2.39896	2.63831	1.92312	2.21837	2.59689	1.3064	2.1785	2.67742	1.97538	2.19742	2.59835	1.62234	1.84225	2.23644
650	130	1.7129	1.83465	2.56486	1.72437	2.17415	2.61413	2.07176	2.08436	2.68942	1.17835	1.93483	2.62096	2.10464	2.07762	2.58348	1.4194	1.64359	2.22009
651	130.2	1.45405	1.87681	2.52233	1.95975	2.11451	2.40132	1.90452	2.21203	2.58553	1.50706	1.84557	2.51563	1.88584	2.21921	2.51342	1.68282	1.51577	2.07406
652	130.4	1.45296	1.92795	2.5152	1.67476	2.19043	2.70426	1.94355	2.24536	2.53626	1.27682	2.02755	2.71756	1.98957	2.21034	2.43458	1.43845	1.65962	2.3469
653	130.6	1.30635	2.02	2.59075	1.62519	2.46326	3.12818	1.77398	2.1564	2.5702	1.27433	2.23909	3.16202	1.81282	2.20207	2.50045	1.49544	2.00516	2.78765
654	130.8	1.38578	1.91544	2.53788	1.81492	2.63538	3.04198	1.83626	2.16489	2.57504	1.40977	2.31655	3.02548	1.88648	2.20893	2.45071	1.55054	2.04092	2.65532
655	131	1.56901	1.863	2.46671	1.73447	2.42233	2.87111	2.00666	2.16174	2.36373	1.44239	2.12146	2.91133	2.04744	2.1335	2.31196	1.5198	1.81918	2.51537
656	131.2	1.546	1.70987	2.64315	1.70581	2.38168	2.3297	2.05563	2.07266	2.57778	1.52783	2.18812	2.40311	2.05495	2.09878	2.51832	1.54248	1.88971	1.9511
657	131.4	1.38527	1.74315	2.60845	2.26371	2.78171	2.32434	1.92817	2.13453	2.55573	1.86037	2.58853	2.41081	1.9338	2.08849	2.57002	1.88666	2.23101	1.95367
658	131.6	1.42225	1.92601	2.7042	2.25413	2.49069	1.99025	1.84496	2.27814	2.60596	1.67402	2.37776	2.20136	1.87743	2.19127	2.6159	1.87246	2.05673	1.67967
659	131.8	1.48079	1.61156	2.64122	1.90049	2.5547	2.27672	2.00005	2.1038	2.56081	1.48681	2.27493	2.35116	2.05296	2.01669	2.59031	1.65191	1.95776	1.86946
660	132	1.49682	1.89188	2.70126	2.46562	2.4698	2.73619	1.92928	2.17913	2.5281	1.98921	2.08114	2.72261	1.98283	2.17267	2.61528	2.07076	1.81001	2.3208
661	132.2	1.45779	1.98829	2.65952	2.39128	2.85856	2.55306	1.85854	2.3212	2.5301	1.96025	2.44652	2.63157	1.82494	2.28474	2.54948	2.12058	2.27746	2.19554
662	132.4	1.51148	1.86583	2.50067	2.29714	2.59092	2.60799	1.97267	2.01392	2.39795	1.98518	2.21294	2.6438	1.96288	1.98907	2.41896	2.07428	2.00271	2.23034
663	132.6	1.55387	1.78518	2.64415	2.00949	2.45144	2.61222	1.95888	2.03073	2.69767	1.81434	2.22304	2.65782	2.03719	2.0422	2.62141	1.8351	1.88069	2.25979
664	132.8	1.42092	1.70788	2.58231	2.14488	2.54817	2.82694	1.84928	2.06901	2.63248	1.80762	2.25436	2.79168	1.92184	2.11371	2.59205	1.9959	1.98477	2.41678
665	133	1.60583	1.68477	2.48384	2.05013	2.63785	2.79682	2.0849	2.07769	2.50956	1.69803	2.40353	2.92424	2.09883	2.05137	2.52023	1.85959	2.08121	2.44338
666	133.2	1.61749	1.84469	2.47586	2.24566	2.41076	2.77036	2.0633	2.28265	2.61345	1.9332	2.16912	2.82789	2.05779	2.21714	2.54499	2.10168	1.93976	2.41022
667	133.4	1.63977	1.70791	2.54758	2.24193	2.43937	2.83096	2.08153	2.12243	2.70089	1.94807	2.17743	2.82874	2.07931	2.03918	2.56117	2.03971	2.02715	2.4192
668	133.6	1.58056	1.92799	2.60336	2.31076	2.20628	2.98367	2.0016	2.21148	2.72593	1.91715	2.04873	2.96779	2.07503	2.20513	2.69255	2.08792	1.79054	2.5386
669	133.8	1.83267	2.13968	2.46752	2.04845	2.39996	2.63557	2.15124	2.29981	2.54896	1.57981	2.28121	2.68997	2.16256	2.30076	2.50956	1.77498	1.99688	2.25202
670	134	2.06282	2.13254	2.50996	2.07185	2.15502	2.92605	2.31038	2.37018	2.56684	1.7924	1.92595	2.91674	2.42382	2.2921	2.48815	1.91492	1.63232	2.50008
671	134.2	1.92112	2.07409	2.38949	2.14208	2.65065	2.90155	2.21381	2.21937	2.51131	1.89734	2.31043	2.8979	2.3084	2.16452	2.43343	1.99409	2.02862	2.49534
672	134.4	1.91638	1.84999	2.42936	2.17657	2.22203	2.9638	2.26597	2.15346	2.52387	1.85165	2.13466	3.00718	2.33731	2.11048	2.45571	2.001	1.81304	2.59755
673	134.6	1.81116	1.90085	2.61196	2.28841	2.07305	2.78112	2.14668	2.12836	2.6907	2.1141	2.01634	2.78923	2.20023	2.02878	2.61802	2.13437	1.65537	2.34807
674	134.8	1.81419	2.07434	2.58196	1.85789	2.1931	3.02704	2.13701	2.25576	2.63755	1.64116	2.09604	3.02211	2.18019	2.23276	2.56012	1.68584	1.7461	2.59981
675	135	1.75958	2.05132	2.45873	2.00783	2.23236	3.18423	2.1366	2.32328	2.44541	1.73785	2.01004	3.07636	2.19225	2.32672	2.3854	1.80582	1.71753	2.70425
676	135.2	1.80908	2.60373	2.43614	1.99918	2.14249	3.16829	2.17312	2.78587	2.35442	1.66913	2.0148	3.14804	2.24301	2.77766	2.4171	1.85769	1.69145	2.73681
677	135.4	1.7802	2.19016	2.45993	2.1069	2.14207	2.99475	2.18834	2.39685	2.41436	1.74869	1.9846	2.99523	2.2384	2.3411	2.43177	1.90953	1.6712	2.56849
678	135.6	1.84964	2.28199	2.56515	2.13408	2.24817	2.75709	2.25438	2.5343	2.50358	1.82796	2.19316	2.76547	2.29313	2.54126	2.45195	1.96373	1.78142	2.34801
679	135.8	1.66249	2.11554	2.52223	2.26689	2.21557	2.49344	2.08897	2.27615	2.43857	1.98548	2.005	2.5801	2.11495	2.23815	2.46905	2.11105	1.65472	2.10344
680	136	1.63703	1.95786	2.47204	2.4046	2.43165	2.76584	2.04142	2.24283	2.42003	2.15391	2.26327	2.80157	2.07251	2.25102	2.43728	2.23542	1.89642	2.38482
681	136.2	1.793	2.07898	2.52637	2.69651	2.32359	2.67736	2.17929	2.45202	2.67891	2.4119	2.17016	2.6983	2.21612	2.4448	2.55357	2.48678	1.92524	2.22791
682	136.4	2.23925	2.02365	2.55244	2.68289	2.11397	3.03018	2.52796	2.42488	2.65954	2.38817	1.84859	2.98517	2.53953	2.32813	2.61312	2.43543	1.65551	2.57449
683	136.6	1.76354	2.13511	2.47701	2.65297	2.31668	2.90459	2.07459	2.4338	2.53334	2.39156	2.04538	2.8757	2.09318	2.42912	2.42739	2.43914	1.87442	2.44752
684	136.8	1.88004	2.18275	2.48104	2.41443	2.35051	2.75006	2.1941	2.57497	2.57431	2.12558	2.05233	2.74897	2.21972	2.48822	2.5341	2.24818	1.89218	2.31507
685	137	1.8842	2.21856	2.52469	2.34599	2.16858	2.87954	2.23094	2.4053	2.53669	2.02563	2.03161	2.89967	2.26523	2.40808	2.4413	2.1614	1.91719	2.46278
686	137.2	1.79061	2.0624	2.5213	2.1651	2.27486	3.01278	2.16382	2.31236	2.6778	1.96545	2.11826	2.9845	2.16331	2.28039	2.57514	2.06542	1.90452	2.57649
687	137.4	1.81799	2.12115	2.62569	2.35938	2.20871	3.23912	2.11909	2.37879	2.64888	2.10928	2.09589	3.13118	2.19525	2.39461	2.55169	2.20723	1.8253	2.76872
688	137.6	1.76489	1.99331	2.54001	2.32078	2.16729	3.39024	2.03944	2.39391	2.64702	1.92911	2.02086	3.28489	2.07931	2.40359	2.55696	2.08922	1.82254	2.91315
689	137.8	1.97106	2.10655	2.41144	2.10892	2.2636	2.97206	2.25341	2.29214	2.58188	1.86936	1.98806	2.94683	2.31129	2.28809	2.48147	2.08833	1.72252	2.54931
690	138	1.91456	1.81529	2.71122	2.02456	2.34005	3.23778	2.08887	2.08435	2.80014	1.91701	2.1758	3.18888	2.16398	2.11789	2.69154	1.9749	1.91055	2.81445
691	138.2	2.02272	2.01587	2.65246	1.85884	2.2576	2.94982	2.24285	2.30937	2.75428	1.72868	2.10455	2.90613	2.27769	2.17678	2.65283	1.82768	1.78335	2.50235
692	138.4	1.9633	2.17273	2.4017	1.94616	2.43474	2.88364	2.23723	2.42376	2.55053	1.87032	2.14345	2.85286	2.24329	2.32922	2.44827	1.99865	1.91906	2.47716
693	138.6	1.78536	1.66039	2.43923	1.9059	2.42512	2.99406	2.06828	2.13325	2.46338	1.70904	2.05351	2.92557	2.12383	2.00291	2.45037	1.96426	1.83575	2.51737
694	138.8	1.71506	1.60184	2.45263	1.96804	2.54973	3.0113	2.05969	2.07859	2.5378	1.83642	2.29202	2.98466	2.07564	1.85653	2.47323	2.09595	2.07387	2.56541
695	139	1.80703	1.34494	2.47859	1.92737	2.56363	2.93447	2.07665	1.85214	2.62938	1.67532	2.36111	2.95695	2.1747	1.80163	2.58035	1.94235	2.12901	2.50758
696	139.2	1.70767	1.66979	2.54733	1.89595	2.75306	3.05257	2.0739	2.05203	2.61135	1.62485	2.48938	2.98565	2.14715	1.94881	2.567	1.8819	2.2366	2.58244
697	139.4	1.88605	1.97208	2.66699	2.00997	2.49153	2.96031	2.18786	2.41415	2.72164	1.86033	2.22741	2.96662	2.27338	2.32486	2.64817	2.08788	1.97148	2.53405
698	139.6	1.81274	2.16585	2.46868	1.989	2.38771	3.1553	2.12901	2.38809	2.43372	1.78352	2.17809	3.04157	2.16117	2.24863	2.4175	1.94154	1.97605	2.69607
699	139.8	1.90394	1.6824	2.56669	1.92423	2.48389	3.04197	2.23965	2.01876	2.64183	1.70516	2.26455	3.08428	2.2368	1.90107	2.54587	1.90978	2.00068	2.65707
700	140	1.87083	1.84054	2.64809	2.12668	2.62825	2.70754	2.16705	2.16667	2.72791	1.82502	2.36276	2.7369	2.1999	2.09113	2.61452	1.98902	2.1615	2.32004
701	140.2	1.87799	1.72116	2.50995	2.2222	2.54619	2.88502	2.20012	2.14664	2.62482	1.87987	2.3664	2.84937	2.23085	2.02771	2.52952	2.04754	2.15143	2.44132
702	140.4	2.03067	1.38999	2.55101	2.06725	2.34056	2.75553	2.25739	1.83614	2.71084	1.70064	2.19047	2.80579	2.29556	1.78722	2.56563	1.91549	1.97607	2.39111
703	140.6	2.28353	1.40175	2.69527	2.10799	2.80212	2.77358	2.51152	1.76499	2.71025	1.68199	2.46104	2.78095	2.50923	1.72186	2.70136	1.87581	2.22738	2.3131
704	140.8	1.95844	1.68689	2.87895	2.03409	2.59484	2.56787	2.26785	2.07225	2.87465	1.65844	2.31227	2.64107	2.29344	1.9956	2.92572	1.8985	2.05406	2.14299
705	141	1.66729	1.44098	2.63599	1.99816	2.55309	2.57013	2.04765	1.94393	2.75593	1.56199	2.3227	2.54677	2.07522	1.87653	2.69719	1.83062	2.01216	2.1106
706	141.2	1.70517	1.26381	2.45308	2.04841	2.55962	2.27303	2.08149	1.88373	2.56771	1.76589	2.21488	2.36739	2.14577	1.79597	2.46938	1.92854	1.97367	1.89362
707	141.4	1.60608	1.60123	2.77275	2.12433	2.40239	2.25753	2.03566	2.02684	2.82525	1.77655	2.09257	2.31616	2.02935	1.93436	2.73038	1.91262	1.84831	1.80403
708	141.6	1.77179	1.34412	2.66074	2.11093	2.28887	2.70507	2.20486	1.94239	2.75321	1.90916	2.06229	2.70122	2.23451	1.86153	2.71936	2.07235	1.81205	2.27335
709	141.8	1.74329	1.74501	2.63622	1.8391	2.20877	2.49642	2.14416	2.09966	2.64095	1.52525	2.11187	2.61246	2.1589	2.0215	2.66643	1.78659	1.78158	2.08218
710	142	1.87804	1.80612	2.61651	1.95407	2.25711	2.47357	2.27026	2.11855	2.77224	1.77105	2.00783	2.5156	2.27241	2.17503	2.69371	1.91674	1.77385	2.05927
711	142.2	1.74734	2.10561	2.57859	1.95125	2.21456	2.65934	2.24177	2.29839	2.71464	1.53866	1.91322	2.73422	2.25595	2.29121	2.59971	1.76458	1.73355	2.22151
712	142.4	1.87497	1.58231	2.55462	1.786	2.36142	2.16103	2.22518	1.81118	2.67147	1.61979	2.21902	2.31979	2.3086	1.82862	2.56536	1.65737	1.94028	1.83144
713	142.6	1.83911	2.09623	2.58392	1.90735	2.25523	2.50485	2.18231	2.25955	2.65377	1.71585	2.10623	2.56292	2.20733	2.30244	2.55572	1.86763	1.84736	2.06474
714	142.8	2.01594	2.05836	2.52465	2.09335	2.18099	2.57117	2.35827	2.15624	2.65159	1.74087	2.09579	2.61654	2.3836	2.15685	2.50341	1.95265	1.82687	2.1542
715	143	1.89114	1.88886	2.58516	1.85611	2.28551	2.52937	2.27824	2.17156	2.73712	1.61214	1.98895	2.57467	2.2839	2.22251	2.62292	1.70646	1.76257	2.09448
716	143.2	1.93251	1.76203	2.44353	2.06587	2.6568	2.32807	2.30735	2.16076	2.53925	1.70562	2.29569	2.40402	2.31136	2.14039	2.46437	1.80534	2.09263	1.92126
717	143.4	1.9326	1.81806	2.60986	2.10785	2.48324	2.19505	2.28369	2.08493	2.67136	1.72809	2.23014	2.29338	2.2743	2.1497	2.57062	1.91656	2.0016	1.78758
718	143.6	1.82011	1.91195	2.43383	2.08205	2.7219	2.30232	2.11776	2.34179	2.55437	1.70704	2.42672	2.36505	2.1528	2.2548	2.48076	1.86133	2.18334	1.88828
719	143.8	1.86153	2.02967	2.50604	2.18243	2.88497	2.31872	2.24027	2.47512	2.57491	1.87858	2.46867	2.36047	2.22504	2.40018	2.51166	2.03555	2.26986	1.86737
720	144	1.89491	1.70763	2.54296	2.26735	2.44163	2.4308	2.25708	2.05878	2.62167	2.01203	2.14877	2.41753	2.2859	1.97264	2.52095	2.06911	1.85901	2.03418
721	144.2	1.83824	1.76855	2.60126	2.05947	2.86357	2.3477	2.24098	2.10145	2.74091	1.80747	2.44259	2.36262	2.23168	2.11542	2.6013	1.95467	2.24621	1.86273
722	144.4	1.90301	1.77777	2.59437	2.24827	2.46836	2.25662	2.24225	2.08285	2.6672	1.79592	2.18279	2.35886	2.2413	2.13829	2.59906	2.02833	1.93403	1.8313
723	144.6	1.86316	1.76563	2.42305	2.14618	2.69557	2.56538	2.22625	2.08286	2.51751	1.78647	2.38471	2.54028	2.28247	2.10848	2.45795	1.88882	2.19146	2.06859
724	144.8	1.85488	1.88388	2.46388	2.05717	2.54975	2.78722	2.21823	2.29231	2.53115	1.79587	2.2107	2.74182	2.20036	2.26497	2.4758	1.85645	1.98241	2.2835
725	145	1.82599	1.98448	2.58848	2.11683	2.51497	2.27363	2.19637	2.2675	2.59892	1.73905	2.21387	2.4566	2.22383	2.3249	2.53317	1.94408	1.92967	1.90697
726	145.2	1.85528	1.71629	2.51115	2.16675	2.37057	2.26804	2.14966	1.89884	2.56541	1.92501	2.24217	2.46852	2.2445	1.96303	2.54247	2.03786	1.92381	1.90723
727	145.4	1.78646	1.83165	2.46328	1.96105	2.56652	2.24098	2.22267	1.95172	2.65419	1.64911	2.25031	2.4082	2.23898	1.95844	2.53611	1.82519	1.93902	1.89809
728	145.6	1.87312	2.00046	2.29989	2.03156	2.47186	2.26973	2.27145	2.04359	2.44816	1.87504	2.25399	2.31291	2.25006	2.10789	2.34345	1.83021	1.93854	1.82178
729	145.8	1.82148	1.97166	2.38885	1.66117	2.16897	2.28561	2.24932	2.10433	2.54337	1.51323	1.94762	2.41166	2.3041	2.14205	2.49513	1.51327	1.67278	1.94063
730	146	1.99122	1.94557	2.44741	1.82218	2.22325	2.29632	2.25322	2.06701	2.48553	1.55175	2.0224	2.4267	2.29333	2.08702	2.38443	1.57299	1.7495	1.91789
731	146.2	1.95378	1.85456	2.60005	1.92565	1.97927	2.42843	2.35815	2.03739	2.59983	1.59759	1.88981	2.61411	2.36054	2.1072	2.53042	1.77106	1.62339	2.09323
732	146.4	1.83007	2.01041	2.4757	2.14991	2.12709	2.68466	2.23231	2.06142	2.67652	1.89547	1.93744	2.7888	2.20574	2.14447	2.54742	2.07082	1.66981	2.3091
733	146.6	1.6346	2.18246	2.55217	1.88947	2.13568	2.46615	1.98876	2.05403	2.52818	1.47795	1.87787	2.5628	2.01565	2.1921	2.47375	1.72158	1.63758	2.13631
734	146.8	1.8225	1.9242	2.48333	2.25502	2.29793	2.67401	2.08348	1.99261	2.58163	1.8867	2.1353	2.65704	2.1841	2.12011	2.53057	2.05954	1.99008	2.2393
735	147	1.78739	2.21449	2.5954	2.40048	2.12354	2.47953	2.23509	2.17955	2.71195	1.95779	1.91658	2.49959	2.22635	2.25296	2.60996	2.12235	1.53614	1.99425
736	147.2	1.71328	2.16188	2.48242	2.31138	2.51323	2.61609	2.13943	1.9275	2.69849	1.9843	2.08637	2.56993	2.16443	2.15024	2.57234	2.13476	1.86763	2.09593
737	147.4	2.01778	2.14989	2.67393	2.287	2.43862	2.67025	2.34801	1.80547	2.771	1.9654	1.9464	2.69033	2.37118	2.06441	2.70098	2.10177	1.78929	2.20344
738	147.6	1.71729	2.0933	2.46843	2.28746	2.36542	2.33031	2.06651	1.82804	2.50078	1.96372	2.00489	2.38833	2.11801	2.07813	2.40742	2.1041	1.79488	1.90377
739	147.8	1.67731	2.03108	2.56202	2.39743	2.26217	2.55339	2.05428	1.84939	2.62918	2.12685	1.9208	2.50202	2.06361	2.15508	2.56034	2.24248	1.64246	2.03533
740	148	1.7831	2.17555	2.77446	2.08643	2.2344	2.35864	2.18755	1.88748	2.83838	1.83639	2.09896	2.44688	2.17502	2.22138	2.79403	1.95762	1.76943	1.94709
741	148.2	1.89248	2.35718	2.78973	1.83839	1.96533	2.56754	2.31471	2.07772	2.88633	1.6883	1.99398	2.6457	2.29674	2.3787	2.80272	1.77252	1.69095	2.10578
742	148.4	1.97348	2.35442	2.41249	1.64395	2.15023	2.24818	2.32667	2.00003	2.54173	1.60223	2.3046	2.30183	2.32671	2.25739	2.47853	1.66243	1.87761	1.8535
743	148.6	1.65877	2.49591	2.4303	1.63822	1.90111	2.57419	2.01629	2.37401	2.59844	1.65107	1.9576	2.54825	2.03375	2.49064	2.4461	1.69333	1.75871	2.14532
744	148.8	1.70369	2.35825	2.44546	1.9117	2.14734	2.54992	2.09178	2.1248	2.61913	1.46891	1.89207	2.60768	2.07068	2.32724	2.46318	1.70858	1.63557	2.18374
745	149	1.93748	2.23768	2.53529	1.97916	2.30585	2.65693	2.25781	2.11674	2.6579	1.73557	2.07623	2.61405	2.24866	2.3177	2.52467	1.79117	1.80504	2.20063
746	149.2	1.92873	1.90897	2.40134	1.79701	2.19916	2.79016	2.25107	1.79601	2.53588	1.58248	1.96458	2.78636	2.27262	2.02838	2.41335	1.66068	1.7108	2.35933
747	149.4	2.00858	2.39889	2.61817	2.10659	2.23264	2.36921	2.27391	2.24387	2.63768	1.78157	2.03509	2.48387	2.31726	2.45071	2.59858	1.84181	1.73936	1.93149
748	149.6	1.82977	2.15888	2.5569	1.88244	2.30624	2.57602	2.1436	2.04867	2.62206	1.61867	2.14249	2.61641	2.17889	2.30961	2.51375	1.76667	1.84198	2.1434
749	149.8	1.79689	2.25253	2.57228	2.028	2.4104	2.39714	2.08406	1.98323	2.71542	1.71454	2.24026	2.5351	2.11238	2.25952	2.61287	1.83435	1.88622	2.00354
750	150	1.81922	1.85948	2.53549	1.95493	2.33253	2.24546	2.05135	1.6425	2.59901	1.71709	2.0291	2.31954	2.12018	1.95054	2.49659	1.76418	1.82014	1.80771
751	150.2	1.8603	2.11622	2.60079	1.96061	2.53958	2.47511	2.24289	1.94587	2.63135	1.76185	2.32942	2.49736	2.23462	2.15579	2.55584	1.85554	2.01932	2.08899
752	150.4	1.73787	2.27388	2.56821	1.96756	2.57744	2.26747	2.11455	2.07061	2.69506	1.76012	2.21053	2.32377	2.0909	2.30139	2.59559	1.8165	1.97439	1.87745
753	150.6	1.59916	1.91624	2.55119	1.85488	2.51908	2.52776	1.99952	1.74792	2.70253	1.67113	2.22263	2.55978	1.9976	1.99916	2.60216	1.78464	1.96477	2.16629
754	150.8	1.94882	2.08705	2.56554	1.99871	2.30275	2.59375	2.20951	1.95222	2.63495	1.80144	2.16111	2.62285	2.24118	2.14675	2.57578	1.86927	1.82681	2.17367
755	151	1.75778	2.13794	2.57095	1.96071	2.41297	2.40095	2.12774	2.0811	2.69558	1.91694	2.18696	2.43846	2.16851	2.22683	2.63167	1.90427	1.87481	1.94708
756	151.2	1.81591	2.01672	2.58766	1.84835	2.21351	2.50982	2.09743	1.90631	2.6284	1.74495	2.13063	2.55157	2.10556	2.21569	2.59288	1.73651	1.83433	2.09598
757	151.4	2.14536	1.8271	2.6576	1.92387	2.13069	2.35611	2.38425	1.75115	2.69539	1.76702	1.91406	2.39838	2.42883	1.98771	2.62878	1.80414	1.67527	2.00752
758	151.6	1.66482	1.97479	2.66577	1.78114	2.08056	2.45312	2.18363	1.79026	2.72222	1.5996	1.99923	2.44131	2.13869	2.01589	2.63154	1.72125	1.65982	1.99806
759	151.8	1.77599	2.03063	2.52922	1.92741	2.19965	2.2167	2.1065	1.96658	2.62341	1.64127	2.12515	2.19716	2.16809	2.16001	2.58018	1.81785	1.77543	1.80615
760	152	1.77594	1.82989	2.72271	2.3144	2.37252	2.95485	2.20676	1.71142	2.76979	2.02965	2.09855	2.89634	2.15226	1.91588	2.76934	2.16536	1.79199	2.53974
761	152.2	1.99312	1.84173	2.56953	2.19794	2.5149	2.73571	2.29987	1.79388	2.61125	1.90163	2.22051	2.73291	2.28769	1.94852	2.56328	2.0654	1.89112	2.31791
762	152.4	1.93434	1.94114	2.52284	1.97933	2.285	2.45273	2.14675	1.73087	2.66886	1.76596	2.04587	2.38663	2.23875	1.95591	2.58957	1.95812	1.72717	2.05441
763	152.6	1.5103	1.91121	2.58643	2.25175	2.23779	2.56178	2.02677	1.80247	2.629	2.10976	2.08851	2.61448	1.9954	1.95016	2.58725	2.19911	1.79383	2.19877
764	152.8	1.91844	1.99693	2.54382	2.2592	2.44819	2.56847	2.2515	1.80371	2.59036	2.00577	2.19252	2.53627	2.26326	2.00625	2.50178	2.15926	1.91945	2.16791
765	153	1.81498	2.06605	2.38145	2.31803	2.27463	2.4467	2.23819	1.88742	2.44475	2.01068	2.14691	2.52815	2.20601	2.05527	2.39811	2.19471	1.89271	2.09075
766	153.2	1.82315	2.02319	2.49389	2.07715	2.47254	2.67681	2.21177	1.84506	2.59863	1.88083	2.27206	2.68925	2.15475	2.0158	2.51888	2.00118	1.96813	2.31478
767	153.4	1.94948	1.80253	2.66021	2.0762	2.44871	2.77506	2.30798	1.78674	2.70579	1.70628	2.30239	2.79133	2.2627	1.93194	2.63349	1.91893	1.99027	2.43346
768	153.6	1.69687	1.79838	2.56001	2.08728	2.40985	2.46232	2.17053	1.90102	2.53128	1.74768	2.13481	2.47403	2.14239	1.99522	2.55022	1.92762	1.91399	2.07084
769	153.8	1.66122	1.59939	2.56521	2.29695	2.49193	2.3849	2.10834	1.68489	2.65782	1.92553	2.23438	2.38127	2.02572	1.71931	2.63396	2.03396	1.92245	2.00079
770	154	1.51081	1.79771	2.50448	2.16299	2.08296	2.5394	2.03483	2.20561	2.64275	1.8609	1.95982	2.50669	2.02877	2.16358	2.5621	1.91385	1.62909	2.08028
771	154.2	1.78248	1.51932	2.36062	1.93931	2.31223	2.35952	2.21667	1.78069	2.35879	1.74403	2.07419	2.4212	2.16744	1.87404	2.3543	1.90314	1.78051	2.0236
772	154.4	1.90443	1.76601	2.26877	1.98194	2.33514	2.56888	2.22631	2.05687	2.31157	1.7267	2.19979	2.57016	2.25775	2.06314	2.29096	1.87958	1.87744	2.1494
773	154.6	1.97619	1.41163	2.33944	2.00116	2.18746	2.5512	2.21335	1.78979	2.38868	1.65285	2.08725	2.59676	2.28804	1.72724	2.42967	1.83149	1.744	2.18772
774	154.8	1.98751	1.76395	2.51107	1.8499	2.26625	2.56251	2.24971	2.00905	2.53546	1.604	2.11009	2.63608	2.31678	1.92133	2.48356	1.72621	1.73754	2.2161
775	155	1.88121	1.89574	2.43414	1.90423	2.11109	2.74251	2.2089	2.26167	2.46243	1.70784	1.98997	2.69781	2.21049	2.1613	2.39595	1.77513	1.63353	2.31172
776	155.2	2.18178	1.45199	2.58573	2.01553	2.23522	2.79246	2.45151	1.8395	2.745	1.70956	2.02452	2.68989	2.44579	1.75231	2.65933	1.77289	1.69391	2.33313
777	155.4	1.9189	1.61033	2.45876	2.06224	2.08051	2.77923	2.19802	1.9187	2.57597	1.86273	1.99254	2.78904	2.26544	1.84638	2.52259	1.92217	1.66069	2.38202
778	155.6	2.17001	1.49422	2.5373	1.96852	2.30841	3.0996	2.3613	1.91523	2.70657	1.85415	2.05383	3.04597	2.41278	1.83237	2.57955	1.8543	1.71083	2.70324
779	155.8	1.81443	1.55933	2.49725	1.94319	2.11038	2.8504	2.0958	1.98235	2.45805	1.81245	2.10528	2.79356	2.12114	1.90923	2.47979	1.88598	1.74238	2.44219
780	156	1.8337	2.11224	2.65094	1.90894	2.03716	2.85205	2.14349	2.38952	2.66895	1.66588	2.02763	2.75185	2.10211	2.24441	2.6186	1.7031	1.64404	2.43654
781	156.2	1.97936	2.1124	2.52407	2.04794	2.15891	2.87571	2.19617	2.42062	2.62173	1.69878	2.09504	2.76246	2.23508	2.32247	2.58944	1.86954	1.69958	2.45027
782	156.4	2.01768	2.04207	2.38231	1.99948	2.36328	2.63899	2.34843	2.35422	2.49809	1.67232	2.17431	2.67707	2.35346	2.21845	2.39973	1.89012	1.82333	2.3104
783	156.6	1.97582	1.95316	2.37745	2.16971	2.40739	2.82046	2.20489	2.27836	2.5685	1.89386	2.11521	2.78091	2.27097	2.14983	2.51609	2.11773	1.81959	2.37189
784	156.8	1.77086	1.75721	2.42416	2.29126	2.29506	2.80022	2.08801	1.96612	2.69071	2.15492	2.10086	2.78766	2.11104	1.93195	2.52582	2.23797	1.73278	2.38212
785	157	1.8402	1.53956	2.56228	2.02306	1.96885	2.53615	2.20351	2.0675	2.75204	1.98888	1.92819	2.53347	2.20502	1.9687	2.60338	2.01151	1.57085	2.11289
786	157.2	2.07628	1.79088	2.44531	2.06166	2.08634	2.63678	2.3612	2.07808	2.58739	1.86882	2.13196	2.74493	2.35307	1.98041	2.54069	1.98036	1.72324	2.32145
787	157.4	2.04326	1.50121	2.36873	1.79622	2.17432	2.56682	2.23061	1.75951	2.5585	1.68674	1.86979	2.60188	2.30683	1.86221	2.41811	1.71534	1.59845	2.17952
788	157.6	1.78982	1.50609	2.43806	1.88408	2.21748	2.52894	2.12496	1.90274	2.64284	1.76557	2.201	2.66708	2.11191	1.87391	2.52031	1.82282	1.86983	2.22948
789	157.8	1.71796	1.53178	2.44101	2.14287	2.31557	2.48481	2.06694	1.851	2.65521	1.96503	2.10521	2.56933	2.06457	1.88675	2.55083	2.06336	1.78682	2.19247
790	158	1.70103	2.125	2.46703	2.10368	2.34991	2.4266	2.09695	2.16515	2.66837	1.89696	2.11076	2.57902	2.02517	2.21784	2.5563	2.01115	1.84328	2.15132
791	158.2	1.74486	1.84192	2.3579	1.99443	2.37215	2.56374	2.17677	1.94573	2.57423	1.77462	2.10248	2.64916	2.12106	1.97584	2.47237	1.98796	1.76676	2.24823
792	158.4	2.12525	1.84519	2.35476	2.0769	2.33318	2.56389	2.39949	2.00553	2.44565	1.82976	2.06183	2.64879	2.44157	2.05537	2.36698	1.93046	1.76078	2.18889
793	158.6	1.92897	1.93346	2.49851	1.98442	2.45848	2.41559	2.40539	2.15844	2.57756	1.73324	2.18983	2.49119	2.34271	2.18028	2.49295	1.90969	1.86367	2.05969
794	158.8	1.52705	1.99484	2.44267	1.85389	2.6205	2.73689	2.07001	2.18847	2.61887	1.55341	2.2946	2.70773	1.965	2.19962	2.50083	1.75617	2.00061	2.35566
795	159	1.70327	1.74291	2.35866	2.00455	2.2376	2.48613	2.21022	2.03945	2.47991	1.7137	1.92047	2.58665	2.10948	2.02606	2.37616	1.91637	1.63488	2.17003
796	159.2	1.52523	1.81754	2.36045	2.07465	2.51563	2.90265	2.06734	1.99232	2.49125	1.81935	2.21167	2.8581	1.96181	1.98229	2.39381	1.98268	1.86884	2.50433
797	159.4	1.9535	1.61867	2.44635	1.97663	2.3022	2.34419	2.37366	1.76243	2.60041	1.76041	2.09622	2.41634	2.28581	1.81701	2.45041	1.82618	1.70776	1.98826
798	159.6	1.94811	2.02048	2.50558	2.18523	1.93229	2.73922	2.39314	2.23898	2.64239	1.88511	1.95523	2.73641	2.33794	2.17045	2.56617	1.93987	1.56783	2.3248
799	159.8	1.8082	2.14575	2.82007	2.35228	2.21413	2.60293	2.28114	2.18888	2.89092	1.95933	2.07182	2.68107	2.24745	2.20273	2.782	2.05353	1.72498	2.30115
800	160	1.78757	2.1117	2.77413	1.97144	2.06254	2.45523	2.26774	2.19428	2.86492	1.74773	2.11466	2.5983	2.19244	2.22807	2.79071	1.813	1.72448	2.16944
801	160.2	1.61183	2.21069	2.81427	1.87426	2.07563	2.59658	2.12001	2.27193	2.84732	1.70385	2.13842	2.63235	2.08859	2.27	2.75859	1.81385	1.76058	2.2342
802	160.4	1.50148	2.16916	2.57215	1.99346	1.95301	2.11978	2.06336	2.33733	2.73434	1.81604	2.06915	2.36022	1.94154	2.35758	2.63617	1.92515	1.67642	1.9187
803	160.6	1.45184	1.78842	2.72403	2.08815	1.92929	2.36822	2.08595	1.88707	2.79274	1.83626	2.11009	2.45559	2.00176	1.98033	2.70344	2.04467	1.79145	2.11283
804	160.8	1.51968	2.20713	2.8132	1.75539	2.16215	2.37145	2.16168	2.06479	2.91085	1.64801	2.17491	2.43632	2.06449	2.2022	2.82931	1.78337	1.79083	2.03053
805	161	1.58343	2.51166	2.72774	1.95985	2.13768	2.66419	2.17343	2.40406	2.76529	1.68631	2.15428	2.65788	1.99598	2.4896	2.66941	1.86264	1.73393	2.26145
806	161.2	1.4784	2.27322	2.5635	2.04059	1.94636	2.84225	2.01021	2.1202	2.71625	1.96807	2.08991	2.70593	1.91241	2.27563	2.53343	2.01771	1.65421	2.36918
807	161.4	1.53657	2.02746	2.36613	1.9625	2.11371	2.71491	2.06157	1.98722	2.37762	1.62046	2.12674	2.67144	1.9501	2.08269	2.38121	1.85441	1.68892	2.3307
808	161.6	1.79019	1.60591	2.51138	2.07375	2.11314	2.83819	2.1804	1.79691	2.5834	1.92696	2.26715	2.79984	2.10847	1.84245	2.50322	2.0982	1.79285	2.45579
809	161.8	1.77267	1.54861	2.62913	1.89102	1.91122	2.62872	2.2287	1.85843	2.852	1.70477	2.15738	2.6097	2.18012	1.93431	2.71472	1.91081	1.69841	2.23265
810	162	1.70278	1.55895	2.47509	2.04856	2.25616	2.63577	2.10536	1.8673	2.59151	1.85277	2.33465	2.61609	2.01726	1.95915	2.5622	1.93091	1.9286	2.26995
811	162.2	1.65751	1.77364	2.62937	1.94742	2.02549	2.64046	1.97441	1.99075	2.64878	1.75603	2.19092	2.63005	1.94552	2.0698	2.61198	1.93126	1.77397	2.30393
812	162.4	1.8612	1.81505	2.69593	2.02158	2.12117	2.59299	2.09357	1.87398	2.74445	1.91187	2.22622	2.5489	2.10272	1.98131	2.63275	1.99281	1.81152	2.19761
813	162.6	1.54364	1.90057	2.7626	1.84069	2.21559	2.48434	1.94494	1.8103	2.87124	1.69085	2.24027	2.43131	1.85389	1.97535	2.731	1.73773	1.81165	2.10217
814	162.8	1.57561	1.79663	2.72565	1.84781	2.05163	2.88472	1.97058	1.88961	2.80665	1.5725	2.16986	2.81672	1.95678	1.94517	2.72148	1.69272	1.70462	2.45681
815	163	1.603	2.00217	2.62191	1.8414	2.05379	2.49767	1.9588	1.97274	2.63964	1.73412	2.31003	2.42051	1.92372	2.00629	2.65079	1.80006	1.83342	2.08844
816	163.2	1.82498	1.7201	2.42898	1.72943	1.96834	2.45551	2.18178	1.59991	2.54155	1.6239	2.13729	2.45649	2.09957	1.78585	2.46608	1.68042	1.66014	2.11619
817	163.4	1.63232	1.68308	2.62357	1.84038	2.22871	2.38406	2.13144	1.84436	2.73725	1.63758	2.3398	2.34491	2.01537	1.89444	2.63552	1.82675	1.92299	2.0227
818	163.6	1.80282	2.15622	2.69297	1.97023	2.08214	2.44275	2.18438	2.10302	2.77366	1.85107	2.17834	2.42483	2.1371	2.20784	2.67334	1.94863	1.81181	2.10811
819	163.8	1.58916	2.63014	2.5301	1.94112	2.03945	2.34607	1.93841	2.3989	2.56954	1.56549	2.265	2.36172	1.84234	2.4908	2.53182	1.75731	1.82585	1.93032
820	164	1.67841	2.14623	2.57816	1.98171	1.82937	2.52648	1.98952	2.17059	2.6725	1.56377	2.09195	2.51626	1.97391	2.18276	2.58644	1.7726	1.65208	2.10526
821	164.2	1.63941	2.11803	2.64924	1.79247	1.88858	2.76863	2.08468	2.05301	2.66915	1.55078	2.13569	2.70846	1.91768	2.08468	2.59336	1.68063	1.73206	2.32202
822	164.4	1.73878	1.97023	2.6467	1.84612	2.07996	2.63883	2.17014	1.9488	2.72956	1.57667	2.29058	2.59774	2.10349	2.05038	2.61191	1.67466	1.90121	2.21742
823	164.6	1.74388	2.05691	2.6601	2.31694	2.10114	2.61603	2.08378	1.96067	2.76982	1.88076	2.3018	2.54955	2.04512	2.07228	2.64711	2.0813	1.83979	2.18511
824	164.8	1.47092	2.05889	2.57123	1.98221	2.21207	2.55608	1.95066	1.97279	2.69345	1.62646	2.32667	2.53564	1.93703	2.05064	2.55621	1.83017	1.94604	2.15945
825	165	1.46691	2.13935	2.62181	2.00222	1.95668	2.77689	1.836	2.00994	2.72203	1.65945	2.2325	2.73301	1.7737	2.18289	2.68526	1.78314	1.81271	2.33886
826	165.2	1.32723	1.83029	2.6334	2.16296	2.07503	2.51407	1.76631	1.77673	2.69213	1.85807	2.396	2.48848	1.80726	1.91142	2.6663	1.94463	1.96317	2.12069
827	165.4	1.74994	1.76854	2.15616	1.90033	2.34525	2.70195	2.02278	1.76489	2.45997	1.56065	2.64016	2.72621	1.97857	1.85886	2.34079	1.75374	2.17382	2.32277
828	165.6	1.53319	1.92286	2.44224	1.70378	2.37707	2.43025	2.17796	1.83505	2.60069	1.52201	2.36673	2.4255	2.05171	1.9889	2.54888	1.73917	1.91971	2.04422
829	165.8	1.82826	1.62537	2.31124	1.80221	1.94544	2.47775	2.19958	1.8426	2.40786	1.61909	1.89972	2.51239	2.13821	1.87517	2.377	1.73788	1.49023	2.101
830	166	1.62241	1.80611	2.28462	1.71776	2.32315	2.49881	2.10157	1.74288	2.42452	1.5816	2.151	2.44412	1.95972	1.88923	2.36904	1.80037	1.79188	2.09494
831	166.2	1.72335	1.47822	2.39724	1.66928	2.39203	2.51385	2.0882	1.48501	2.52121	1.22456	2.14917	2.536	2.09782	1.61998	2.41998	1.58777	1.7657	2.12658
832	166.4	1.62106	1.54551	2.63062	1.65917	1.99005	2.49319	2.0645	1.79856	2.6628	1.21844	1.98511	2.39734	1.95436	1.8213	2.66579	1.56609	1.57659	2.08968
833	166.6	1.77327	1.75329	2.41443	2.05387	2.50034	2.5036	2.21711	1.79993	2.53118	1.83914	2.23282	2.45483	2.19211	1.83287	2.46996	1.9972	1.9165	2.10752
834	166.8	1.85907	1.47745	2.41264	1.93098	2.01042	2.25072	2.24976	1.77708	2.4531	1.86655	1.88842	2.33986	2.26411	1.75528	2.45493	1.97384	1.5628	1.90394
835	167	1.67406	1.58268	2.55946	2.0628	2.05182	2.3689	2.1412	1.91656	2.60573	1.74646	1.89439	2.45558	2.13772	1.84818	2.54106	1.93682	1.59944	2.02261
836	167.2	1.51251	1.70115	2.14049	2.30462	2.22222	2.34451	1.98191	1.78264	2.19941	1.89779	2.07566	2.53033	1.96754	1.85718	2.20533	2.0958	1.71109	2.04536
837	167.4	1.71954	1.98598	2.54608	2.23908	2.19703	2.56238	2.02839	2.2341	2.4501	1.91608	2.14812	2.58931	2.02039	2.2338	2.50957	2.07335	1.81095	2.12957
838	167.6	1.53775	1.35497	2.49266	2.17447	2.37717	2.58001	2.01663	1.69167	2.39038	1.85144	2.22361	2.59914	1.96039	1.70724	2.42613	2.03782	1.83057	2.18056
839	167.8	1.70556	1.70653	2.25964	2.09825	2.1875	2.23766	2.10896	1.69529	2.26625	1.81389	2.1303	2.23989	2.13424	1.79359	2.25743	1.98365	1.72933	1.86452
840	168	1.56089	1.76405	2.23462	1.94664	2.13983	2.29475	1.87773	1.61415	2.33633	1.78792	2.09044	2.43897	1.90603	1.73532	2.26922	1.93159	1.7059	2.02456
841	168.2	1.40611	1.9495	2.33532	2.13468	2.162	2.34672	2.02396	1.71305	2.44028	1.89681	2.04987	2.48187	1.91968	1.87767	2.41643	1.99131	1.69269	2.00503
842	168.4	1.58681	1.82838	2.33878	2.05344	2.19357	2.40141	2.02421	1.7083	2.2779	1.81192	2.16837	2.53193	2.03483	1.80134	2.29857	1.95337	1.91409	2.07352
843	168.6	1.64781	2.24271	2.45564	1.97824	2.0865	2.21323	2.08787	1.89757	2.28313	1.81721	2.10651	2.33917	2.10444	2.05802	2.33979	1.9429	1.79312	1.92676
844	168.8	1.47293	1.89242	2.57464	2.20334	2.23501	2.25912	2.11105	1.8955	2.65951	1.94818	2.21542	2.30258	2.05693	1.95177	2.63345	2.14854	1.85698	1.89839
845	169	1.6805	1.88012	2.7256	1.99117	2.09494	2.53162	2.24485	1.7757	2.79777	1.80171	2.07638	2.60438	2.21507	1.80869	2.77469	1.90281	1.75559	2.14185
846	169.2	1.79389	1.77962	2.5591	2.09812	2.22612	2.62567	2.20007	1.78338	2.55044	1.8441	2.21062	2.70042	2.21529	1.76328	2.54479	2.03642	1.89751	2.2285
847	169.4	1.78233	1.54065	2.51439	2.04707	2.31326	2.15759	2.22656	1.65331	2.4319	1.79169	2.15679	2.31302	2.17401	1.72492	2.4678	1.90037	1.72049	1.89273
848	169.6	1.59765	1.76701	2.49046	2.11449	2.35527	2.32045	2.0668	1.76796	2.57418	1.77203	2.0504	2.37071	2.01896	1.87483	2.53411	1.98622	1.72857	1.96543
849	169.8	1.56535	1.66338	2.48497	2.1402	2.27115	2.42474	2.00461	1.65223	2.50103	1.82721	2.09545	2.51811	2.04533	1.72915	2.50384	2.043	1.75071	2.06803
850	170	1.92503	1.44581	2.63549	1.98678	1.96215	2.19779	2.33373	1.48188	2.61378	1.65678	1.93212	2.43196	2.27997	1.57805	2.6015	1.86775	1.60737	1.94516
851	170.2	1.60962	1.51883	2.58603	2.27785	1.96873	2.34642	2.01045	1.61195	2.69824	2.13602	1.78973	2.445	1.93946	1.67057	2.62897	2.28175	1.43675	2.00223
852	170.4	1.89408	1.46	2.61614	2.0246	2.06981	2.53362	2.25543	1.68505	2.72414	1.73472	2.02348	2.64518	2.28986	1.75607	2.65657	1.95056	1.64119	2.20398
853	170.6	1.65646	1.43632	2.71814	1.9979	2.06489	2.62469	2.08954	1.884	2.79301	1.93122	1.84821	2.63727	2.07487	1.81748	2.69741	1.95542	1.5339	2.19036
854	170.8	1.8155	1.81643	2.44169	2.17716	2.08238	2.40928	2.0317	2.27814	2.47412	1.86796	1.90925	2.52267	2.07861	2.29721	2.41343	2.01718	1.61965	2.05655
855	171	1.81526	1.72801	2.57713	1.92736	2.0943	2.53568	2.25904	2.05703	2.65511	1.63137	1.89168	2.57959	2.17623	2.07019	2.5959	1.76331	1.56779	2.15061
856	171.2	1.65269	1.73939	2.36369	2.13899	2.20646	2.25324	2.19746	1.91739	2.40758	1.73627	2.00114	2.47619	2.16455	2.03415	2.44917	1.8859	1.7383	2.00708
857	171.4	1.68089	1.63967	2.30348	2.01831	2.18306	2.68468	2.17642	1.66497	2.35899	1.56326	1.97603	2.7827	2.08278	1.77118	2.37759	1.75368	1.71148	2.30836
858	171.6	1.57441	1.77042	2.48856	1.85676	2.04544	2.37194	1.9579	1.75088	2.48181	1.56719	1.93187	2.53776	1.89643	1.9413	2.54812	1.68745	1.60848	2.06186
859	171.8	1.67725	1.59603	2.4653	2.16043	2.13182	2.39953	2.10578	1.88497	2.49937	1.67506	1.92611	2.55929	2.07568	1.86871	2.57021	1.85688	1.60883	2.0888
860	172	1.82422	1.59089	2.53919	2.21673	2.0232	2.17835	2.16409	1.77974	2.5821	1.83373	1.85843	2.38605	2.20227	1.85128	2.554	2.07153	1.55793	1.9538
861	172.2	1.72616	1.45912	2.53097	1.91386	1.9728	2.46506	2.05633	1.83223	2.61366	1.55315	1.88386	2.65488	2.10094	1.77173	2.60009	1.67543	1.52603	2.198
862	172.4	1.84144	1.32047	2.69882	2.20954	2.12219	2.32418	2.06859	1.76654	2.66855	1.92856	2.04667	2.60273	2.09694	1.76944	2.60456	2.05382	1.70927	2.13737
863	172.6	1.78243	1.4644	2.66732	1.91255	2.07452	2.23876	1.98472	1.93538	2.66665	1.53835	1.92161	2.34485	2.14807	1.85844	2.6809	1.75982	1.66342	1.90646
864	172.8	1.85418	1.25753	2.66732	2.04752	2.10081	2.32091	2.09391	1.78188	2.64743	1.7404	1.93592	2.50344	2.11697	1.6612	2.65981	1.9583	1.55925	2.05566
865	173	1.88817	1.75717	2.69761	2.11194	2.08463	2.35443	2.21763	1.96463	2.67428	1.73133	1.86748	2.54495	2.23254	1.92359	2.6824	2.0663	1.5303	2.10694
866	173.2	1.44025	1.70097	2.49928	2.05767	2.13352	2.48779	1.96001	1.9631	2.53148	1.69227	2.16295	2.5221	1.96838	1.90939	2.54682	1.86012	1.7493	2.13492
867	173.4	1.60206	1.68129	2.40735	2.29373	2.38291	2.62817	1.99268	1.69857	2.42205	1.93317	2.26291	2.62747	1.98907	1.67498	2.41947	2.07542	1.87994	2.2339
868	173.6	1.63646	1.94202	2.41258	1.78539	2.52736	2.49787	2.11093	1.78652	2.36173	1.44027	2.31424	2.57964	2.10252	1.77851	2.28055	1.68006	1.98125	2.18973
869	173.8	1.61326	1.81277	2.61307	2.1174	2.65134	2.6665	2.08064	1.80288	2.60004	1.81977	2.46713	2.62897	2.04604	1.79306	2.50708	1.97305	2.1173	2.25396
870	174	1.38721	1.84611	2.61156	1.79457	2.29443	2.58178	2.08283	2.06599	2.53572	1.37229	1.97078	2.6793	2.01977	2.07951	2.47947	1.61113	1.71303	2.22503
871	174.2	1.49295	1.65401	2.55432	1.97076	2.2231	2.33167	1.92076	2.0051	2.57342	1.51511	1.93609	2.39877	1.91615	1.93501	2.49331	1.76552	1.68632	2.00509
872	174.4	1.42583	2.05533	2.63033	1.90628	2.16898	2.75567	1.75386	2.19263	2.67053	1.54214	1.9758	2.83512	1.7188	2.17694	2.57835	1.78275	1.66702	2.42933
873	174.6	1.59083	1.42593	2.71972	2.07396	2.24022	2.90811	2.08548	1.77254	2.69404	1.57673	2.01171	2.89587	2.02229	1.73237	2.65287	1.87051	1.65102	2.50748
874	174.8	2.02132	1.29484	2.80547	1.90468	2.42396	2.84097	2.16413	1.50752	2.71695	1.62453	2.18514	2.89954	2.23809	1.51182	2.72874	1.74783	1.88199	2.51634
875	175	1.50722	1.5701	2.478	2.01957	2.17582	2.76542	1.89308	1.81182	2.52088	1.81833	2.18705	2.83749	1.8846	1.83812	2.47164	1.92342	1.91074	2.44797
876	175.2	1.57483	1.80229	2.30701	1.94987	2.27514	2.91083	1.90806	2.07956	2.34173	1.74487	2.38557	2.8932	1.87241	2.05835	2.31915	1.87611	1.99369	2.55023
877	175.4	1.49166	1.36811	2.38536	2.0372	2.00688	2.76823	2.00089	1.79416	2.46753	1.76966	2.06513	2.77985	1.91203	1.74434	2.38005	1.84071	1.65587	2.42751
878	175.6	1.65837	1.30167	2.63384	2.06063	1.96665	3.16262	1.80716	1.69417	2.56775	1.64754	2.06419	3.14189	1.80418	1.65108	2.5396	1.81921	1.63328	2.76811
879	175.8	1.80166	1.4926	2.30076	1.99795	2.03283	2.85523	2.13565	1.79553	2.38666	1.79269	1.92655	2.81196	2.08637	1.78738	2.33127	1.81013	1.54654	2.47966
880	176	1.64777	1.72311	2.64513	2.02132	1.96324	2.87032	2.04898	1.81083	2.6713	1.72998	2.0342	2.87482	2.04097	1.86921	2.58034	1.81586	1.6443	2.54573
881	176.2	1.66657	1.60036	2.53883	1.89487	2.11649	2.87234	2.10408	2.00501	2.53929	1.66351	2.06125	2.79955	2.13232	1.92721	2.43084	1.73222	1.72319	2.49695
882	176.4	1.70198	1.65104	2.5035	2.17383	2.12079	2.77367	2.02362	1.8472	2.44487	1.77442	2.11646	2.72356	2.07643	1.83568	2.45652	1.92119	1.84845	2.40549
883	176.6	1.69017	1.43126	2.35181	2.15229	2.23461	2.69522	2.08842	1.44454	2.28598	1.84774	2.07574	2.56814	2.06592	1.56868	2.28966	1.90669	1.69778	2.27582
884	176.8	1.54626	1.42309	2.45484	2.15357	2.10264	2.71023	2.05475	1.73317	2.46602	1.85166	1.87818	2.73543	2.01299	1.75891	2.42043	1.91457	1.5291	2.36017
885	177	1.5078	1.5058	2.55159	2.35572	1.91648	2.87501	2.03058	1.75231	2.48388	2.08618	1.80363	2.85125	2.01349	1.73327	2.41353	2.18599	1.43649	2.49805
886	177.2	1.67884	1.42122	2.33628	2.30112	2.3659	3.14233	2.19904	1.68265	2.29807	2.00914	2.10738	3.05568	2.26061	1.63851	2.3263	2.13963	1.75881	2.74686
887	177.4	1.7947	1.55544	2.06732	2.66255	2.2323	2.99818	2.31557	1.77107	2.27483	2.37361	2.04983	2.99743	2.30565	1.75387	2.21339	2.4707	1.73206	2.6191
888	177.6	1.54614	1.54199	2.35038	2.33572	2.09719	2.91605	2.15711	1.84952	2.33445	2.05039	1.92474	2.90703	2.17362	1.82025	2.35322	2.12989	1.58589	2.53304
889	177.8	1.5656	1.62287	2.1698	2.01364	2.2088	2.64026	2.05037	1.88617	2.36596	1.8733	2.07853	2.71068	2.04978	1.74335	2.28056	1.93726	1.76893	2.33901
890	178	1.62367	1.55876	2.04113	2.30885	1.94537	2.96446	2.07653	1.77986	2.27187	1.94458	1.83738	3.00057	2.05249	1.79003	2.1832	1.99792	1.46226	2.64544
891	178.2	1.65125	1.6389	1.97576	2.10999	2.12217	2.72667	2.00964	1.87268	2.01749	1.89813	2.01867	2.7678	2.00895	1.88859	2.00979	1.90343	1.6994	2.41763
892	178.4	1.75733	1.74729	2.06211	1.83347	1.92124	3.04092	2.15733	1.63918	2.24703	1.71084	1.84453	3.00831	2.10325	1.70421	2.10812	1.7598	1.46957	2.64448
893	178.6	2.00944	1.44588	2.32402	2.10637	1.93188	3.0697	2.25968	1.81282	2.31826	1.85596	1.89517	3.09387	2.26534	1.73861	2.26745	1.90674	1.54002	2.70817
894	178.8	1.6509	2.20268	2.51257	1.96294	2.3543	3.09762	2.00792	2.33372	2.51015	1.84871	2.09286	3.05687	1.9937	2.29016	2.40914	1.83547	1.79429	2.70692
895	179	1.44573	2.09859	1.99789	2.22372	2.13166	3.1678	1.93943	2.31569	2.1233	1.94756	2.02731	3.13703	1.90206	2.1693	2.06545	1.97873	1.71061	2.76064
896	179.2	1.7605	2.09647	2.09962	2.37083	2.05687	2.87129	2.25973	2.20863	2.27481	2.08832	1.8874	2.89342	2.13607	2.1733	2.18405	2.13514	1.52299	2.51285
897	179.4	1.82722	2.06902	2.32521	1.97156	1.88757	3.20439	2.27843	2.06602	2.53585	1.75783	1.70516	3.22994	2.21276	2.18064	2.42816	1.8287	1.42439	2.81645
898	179.6	1.85467	2.20497	2.28431	2.02681	1.92347	2.67871	2.14648	2.30208	2.42791	1.73368	1.69809	2.74827	2.14255	2.37276	2.32574	1.84043	1.30929	2.34691
899	179.8	1.52276	1.61505	2.02303	2.24055	1.8721	2.80898	1.89573	1.95493	2.11669	1.95134	1.71949	2.91045	1.92176	2.00644	2.07394	2.03708	1.42524	2.47645
900	180	1.9698	1.62626	2.15916	2.35893	2.21832	2.79785	2.2168	1.91686	2.21383	1.92739	1.92777	2.83221	2.28169	1.92784	2.19936	2.11768	1.60172	2.42952
901	180.2	2.0372	1.93007	2.26154	2.41187	2.51633	2.81583	2.34231	1.88963	2.40205	2.01178	2.175	2.79512	2.35269	1.93605	2.35422	2.10309	1.87584	2.44618
902	180.4	1.75777	1.49294	2.40522	2.1651	1.98112	2.56186	2.06868	1.6958	2.52229	1.84605	1.90285	2.63332	2.00422	1.70256	2.44468	1.94649	1.49892	2.30659
903	180.6	1.76944	1.73086	2.36569	2.27708	1.85796	2.59902	2.10431	1.94479	2.46903	1.922	1.79328	2.62211	2.03507	1.94056	2.42896	2.04395	1.48599	2.27108
904	180.8	1.76978	1.49227	2.32024	2.12242	1.92093	2.57593	2.15073	1.74379	2.35255	1.80274	1.91189	2.55595	2.15207	1.78894	2.30427	1.93202	1.51386	2.20707
905	181	1.81378	1.5656	2.13224	2.26131	2.02588	2.41065	2.27826	1.59295	2.19288	1.80084	1.84172	2.41664	2.25099	1.72937	2.14968	1.95836	1.52968	2.08169
906	181.2	1.74415	1.71996	2.16276	2.24926	2.1979	2.24185	2.24033	1.6159	2.30492	1.77984	2.11278	2.27216	2.234	1.70277	2.22178	2.01039	1.82322	1.92199
907	181.4	1.95627	1.51217	2.18674	2.08862	2.09469	2.54531	2.35177	1.74209	2.1935	1.7725	1.90619	2.58252	2.30679	1.78653	2.15044	1.93179	1.61974	2.18522
908	181.6	1.69732	1.56488	2.13565	2.10231	2.07073	2.73989	2.10028	1.98362	2.15651	1.72224	1.84253	2.79146	2.07373	1.91704	2.08301	1.91524	1.66385	2.42297
909	181.8	1.69744	1.72615	2.44704	2.08342	2.09663	2.99148	2.17878	1.90054	2.46104	1.86732	1.94876	2.95832	2.09949	1.868	2.47175	1.92371	1.60733	2.63803
910	182	1.97696	1.66246	2.38937	1.95351	1.98062	2.89714	2.26718	1.98021	2.42856	1.79322	1.85265	2.93025	2.28688	1.95977	2.39978	1.87616	1.51755	2.57101
911	182.2	1.97877	2.01143	2.27477	1.87605	2.16128	2.76936	2.33729	2.21243	2.36993	1.81738	1.9371	2.80367	2.34469	2.11019	2.43509	1.88382	1.63252	2.41124
912	182.4	1.95197	1.68345	2.13552	1.97192	2.25713	2.84108	2.31984	1.98487	2.24128	1.70714	1.94849	2.84675	2.3687	1.91699	2.25705	1.81549	1.71067	2.46566
913	182.6	1.87727	2.17019	2.01015	1.97618	2.14271	2.72448	2.24867	2.16617	2.11486	1.84893	1.88391	2.68286	2.23613	2.19124	2.0829	1.95262	1.56866	2.34548
914	182.8	2.1585	2.31022	2.45812	1.89474	1.9384	2.36254	2.41124	2.44439	2.52845	1.72112	1.96859	2.50493	2.39072	2.4201	2.55728	1.80244	1.61549	2.12011
915	183	1.98769	2.13708	2.07744	1.75968	2.17755	2.65201	2.35138	2.00763	2.21591	1.62667	1.90612	2.66231	2.30198	2.06224	2.12553	1.74983	1.58431	2.29333
916	183.2	1.85998	2.21307	2.31468	1.88367	2.3602	2.90618	2.33924	2.17418	2.35562	1.69336	2.15849	2.86118	2.30422	2.15799	2.27366	1.79048	1.79626	2.50781
917	183.4	1.79823	2.30746	2.08767	1.97448	1.94991	2.76632	2.12	2.23669	2.19886	1.87562	1.96009	2.75164	2.12861	2.20256	2.20327	1.94862	1.62577	2.36571
918	183.6	1.96062	2.29449	2.40733	1.99317	2.23266	2.55674	2.24517	2.10278	2.37581	1.63109	2.03808	2.63478	2.2686	2.23558	2.37393	1.81336	1.77495	2.21097
919	183.8	1.66994	2.32907	2.47313	1.76979	2.20733	2.62733	2.01644	2.11932	2.53597	1.59033	2.07331	2.6523	2.03676	2.22803	2.48131	1.70563	1.76062	2.26026
920	184	1.99856	2.37029	2.37749	1.74666	2.16134	2.57456	2.3297	2.34688	2.37333	1.558	2.01099	2.61895	2.37565	2.29888	2.33319	1.67251	1.74834	2.20852
921	184.2	1.90636	1.9098	2.60002	1.82492	2.04704	2.76361	2.25838	2.05391	2.73343	1.80144	1.9147	2.8197	2.31179	1.96612	2.68164	1.89316	1.59977	2.37963
922	184.4	1.85829	1.91243	2.52776	1.93402	2.16447	2.38479	2.21907	2.11899	2.41772	1.75718	2.12001	2.5257	2.20041	2.04418	2.44626	1.89062	1.75393	2.11554
923	184.6	1.85684	2.25248	2.73963	1.72683	2.12278	2.27664	2.1713	2.29204	2.67486	1.63968	1.98256	2.45734	2.24308	2.24282	2.72898	1.77579	1.63821	1.98559
924	184.8	1.76165	2.30488	2.3819	1.86496	2.24457	2.29935	2.07688	2.40558	2.50695	1.74516	2.16016	2.49017	2.20933	2.44759	2.4321	1.83491	1.78211	1.99947
925	185	1.72688	1.63697	2.46305	1.77931	1.9874	2.26831	2.1719	2.06822	2.43616	1.57056	1.97837	2.44629	2.29586	1.99392	2.44515	1.6649	1.56468	2.00054
926	185.2	1.68217	1.74616	2.71092	1.75544	1.84506	2.17495	2.14074	1.84432	2.72071	1.47074	1.98924	2.38313	2.17514	1.88069	2.6612	1.61807	1.56079	1.92668
927	185.4	1.80701	1.59979	2.51888	1.6725	1.87854	2.39995	2.11312	1.99096	2.5088	1.44529	1.90679	2.44115	2.14423	1.88694	2.46865	1.60668	1.54948	2.01895
928	185.6	1.46567	1.36369	2.65107	1.8693	1.92109	2.29899	1.97391	1.6599	2.6888	1.51709	1.96323	2.39378	1.9452	1.67924	2.68123	1.68057	1.56615	1.91559
929	185.8	1.4988	1.3981	2.54535	1.75074	1.84309	2.12287	1.85475	1.77864	2.57694	1.51815	1.89982	2.21437	1.9555	1.79137	2.54853	1.67017	1.51932	1.7688
930	186	1.58839	1.91441	2.82913	1.67353	1.95382	2.31141	2.05688	1.86376	2.76784	1.40289	2.02997	2.38223	2.09857	1.93938	2.7532	1.61606	1.6313	2.00536
931	186.2	1.56718	2.14133	2.59618	1.73911	1.95894	2.2302	2.0466	1.96376	2.64834	1.58037	2.06163	2.34366	1.99022	2.03721	2.59941	1.86511	1.67807	1.9247
932	186.4	1.42194	1.76291	2.66353	1.71227	2.00097	2.51853	1.92537	1.92861	2.67059	1.55664	2.23102	2.59879	1.98747	2.02013	2.57477	1.64513	1.7373	2.19344
933	186.6	1.30308	1.72637	2.48169	1.83353	1.95947	2.44598	1.7838	1.94438	2.43092	1.50438	2.07572	2.4571	1.81284	2.02862	2.4075	1.69928	1.6014	2.0165
934	186.8	1.40031	1.49916	2.64736	1.79753	1.97206	2.64139	1.8283	1.94585	2.72383	1.56073	2.11733	2.62647	1.8131	1.84691	2.69131	1.62978	1.70582	2.22028
935	187	1.53047	1.64677	2.48614	1.8378	1.94497	2.57281	1.97632	1.88923	2.50533	1.63409	2.13023	2.66946	2.09183	1.97649	2.50683	1.80087	1.66577	2.22723
936	187.2	1.54394	1.71222	2.47562	2.22534	1.94948	2.41875	1.97034	1.88376	2.44731	1.97591	2.19732	2.48306	2.04004	1.97233	2.42379	2.06044	1.69831	2.09762
937	187.4	1.59091	1.8546	2.63863	1.80435	1.96159	2.57733	1.9409	2.08231	2.52883	1.36506	2.09404	2.51677	2.01409	2.17165	2.53643	1.65546	1.68626	2.17507
938	187.6	1.51227	1.60509	2.44601	1.97634	2.19745	2.71131	1.99664	1.75791	2.46606	1.51497	2.39353	2.65659	2.00838	1.83301	2.38125	1.80522	2.04333	2.27024
939	187.8	1.38605	2.08909	2.78457	2.01846	2.03771	2.47951	1.95103	2.02505	2.75703	1.74656	2.24565	2.59065	1.97926	2.11764	2.68368	1.91449	1.91222	2.17924
940	188	1.59009	1.68153	2.4031	2.08204	2.079	2.39671	2.0243	1.74387	2.24356	1.85701	2.19132	2.53744	2.05194	1.84097	2.23808	1.96683	1.83484	2.10911
941	188.2	1.72204	1.83624	2.62383	2.10101	1.93565	2.37865	2.04646	1.9055	2.61139	1.9522	2.06746	2.46248	2.11535	1.99642	2.61064	2.06102	1.65069	2.06335
942	188.4	1.7765	1.83291	2.62407	2.03707	2.01865	2.56274	2.23893	1.86455	2.68364	1.78584	2.1652	2.57204	2.25959	1.99982	2.59473	1.92062	1.77013	2.1903
943	188.6	1.6528	2.06093	2.67244	1.9251	2.01917	2.44765	2.06415	1.92203	2.63541	1.70558	2.05782	2.49607	2.11529	2.11983	2.63279	1.81542	1.62118	2.07444
944	188.8	1.63893	1.55027	2.75312	1.83346	1.98119	2.32586	2.12671	1.61914	2.72765	1.68977	2.12724	2.40491	2.12145	1.66319	2.66781	1.78085	1.66599	2.01521
945	189	1.50326	2.11885	2.60024	1.97567	1.88606	2.31006	1.98937	2.07081	2.51597	1.73985	1.99757	2.44364	2.02154	2.16257	2.47734	1.85043	1.58648	2.03556
946	189.2	1.55797	1.90715	2.39587	1.96645	1.84714	2.27817	1.99724	1.74223	2.49881	1.77717	2.11671	2.38796	1.9258	1.94586	2.4078	1.90242	1.63426	1.97662
947	189.4	1.61282	1.89313	2.6288	2.05929	2.01808	2.34422	2.06279	1.88626	2.58007	1.78022	2.17412	2.49805	2.05593	2.00311	2.54985	1.96363	1.70512	2.1417
948	189.6	1.3682	1.8145	2.39501	1.95287	1.86039	2.64697	1.98371	1.74962	2.29313	1.72686	2.05733	2.62876	1.83034	1.85608	2.22816	1.89349	1.6022	2.22908
949	189.8	1.3228	1.98192	2.63846	1.87278	1.91117	2.94358	1.82112	1.97618	2.5909	1.70655	2.0623	2.91211	1.76169	2.10714	2.522	1.89037	1.57217	2.59705
950	190	1.37401	2.009	2.73414	2.07225	1.86103	2.66453	1.87531	1.84702	2.59029	2.01571	2.02259	2.65839	1.90108	2.02177	2.61502	2.14119	1.55509	2.32494
951	190.2	1.65148	2.30845	2.5853	1.91455	1.81272	2.50792	2.03806	1.95975	2.54907	1.83935	2.03657	2.55317	2.00433	2.17037	2.53782	1.89282	1.56203	2.14391
952	190.4	1.55567	2.04148	2.51126	2.08324	1.71323	2.61248	2.04751	1.87553	2.48686	1.84835	2.01072	2.60193	2.01249	2.05235	2.42675	2.04312	1.50701	2.2498
953	190.6	1.40023	2.01436	2.5104	1.98484	1.78772	2.70124	1.9453	1.89049	2.51496	1.79604	2.00936	2.6851	1.88797	2.0989	2.48904	1.9386	1.59544	2.40398
954	190.8	1.53847	1.82239	2.50828	1.84283	1.9683	2.47941	2.02216	1.90001	2.56997	1.78356	2.16969	2.52317	2.03299	2.01	2.51892	1.91197	1.77686	2.19513
955	191	1.63801	1.80578	2.49545	1.96255	1.79548	2.62588	2.08332	1.85956	2.53549	1.68662	2.073	2.60674	2.10194	1.94104	2.5063	1.83556	1.66659	2.26323
956	191.2	1.73811	1.72324	2.53504	1.92484	1.90688	2.52242	2.06814	1.78324	2.52153	1.73814	2.01725	2.60872	2.12366	1.90038	2.49854	1.82561	1.64671	2.2185
957	191.4	1.7555	1.40845	2.65944	1.99809	1.82218	2.91647	2.12867	1.87353	2.59116	1.86886	1.86277	2.8669	2.17524	1.86273	2.56897	1.95418	1.41885	2.53285
958	191.6	1.47444	1.40339	2.6252	1.96061	1.83319	2.65392	1.76533	1.86611	2.59147	1.83021	2.06553	2.69602	1.81258	1.84053	2.54344	1.88018	1.58068	2.31011
959	191.8	1.54886	1.44936	2.48068	1.93786	2.03441	2.85154	1.9971	2.00357	2.58053	1.84116	2.16693	2.82248	1.97756	1.9328	2.52164	1.89532	1.68576	2.39177
960	192	1.46768	1.74722	2.46412	1.97847	2.0405	2.87838	1.93838	1.99431	2.61731	1.89681	2.16166	2.8761	1.98821	2.01492	2.54489	1.95772	1.70526	2.4326
961	192.2	1.45814	1.409	2.24463	1.96451	2.0591	3.00805	1.91416	1.86094	2.26687	1.91213	2.10222	2.91596	1.87862	1.81882	2.24287	1.97503	1.64249	2.56186
962	192.4	1.44438	1.53045	2.59301	2.04932	1.90356	2.98173	1.93721	1.9146	2.6256	1.97229	2.02478	2.83593	1.85022	1.87793	2.54228	1.99605	1.51985	2.4818
963	192.6	1.59591	1.48336	2.35355	1.91867	1.8045	2.67977	2.15407	1.80495	2.43354	1.77159	1.90722	2.66752	2.13885	1.85334	2.38789	1.86521	1.44929	2.27051
964	192.8	1.47647	1.50855	2.29152	2.25653	1.80303	3.08103	1.95793	1.77565	2.37861	1.95329	1.8687	2.87119	1.91283	1.68162	2.25479	2.03602	1.42856	2.58232
965	193	1.54631	1.86494	2.50786	2.19508	1.81626	2.77462	2.00305	1.97482	2.55275	1.80807	2.06641	2.75056	1.95142	1.99603	2.49326	1.93489	1.6353	2.36251
966	193.2	1.8237	1.75247	2.56998	1.93769	2.02266	2.85269	2.29234	1.85253	2.59843	1.84962	2.06938	2.81269	2.35067	1.91822	2.52137	1.91528	1.64697	2.47511
967	193.4	1.53898	1.45632	2.39746	2.01362	1.94854	2.55404	2.04236	1.89226	2.39887	1.83794	2.07467	2.65477	1.97073	1.91862	2.36664	1.95256	1.61526	2.31966
968	193.6	1.58429	1.63778	2.34176	1.94159	1.79985	2.42899	2.00859	2.08771	2.43817	1.96664	2.0846	2.46251	2.01223	2.08939	2.35935	1.95872	1.58145	2.12929
969	193.8	1.37913	1.58951	2.62362	2.25688	1.95792	2.49793	1.92624	1.90441	2.52998	1.93321	2.12815	2.56434	1.83597	1.92882	2.50274	2.04708	1.65005	2.1356
970	194	1.71072	1.62714	2.52046	2.1342	1.86022	2.48159	2.01195	1.98888	2.54399	1.76808	2.04713	2.51593	1.99785	2.00271	2.49699	1.88702	1.614	2.09815
971	194.2	1.65776	1.67956	2.57456	2.19919	1.91564	2.30769	2.07332	1.93068	2.49025	1.85008	2.05364	2.4337	2.06327	1.92348	2.46255	2.0102	1.64056	1.97958
972	194.4	1.38739	1.62673	2.61619	2.02892	1.86842	2.47154	1.91047	2.03844	2.65456	1.48832	2.0692	2.48076	1.82749	1.98723	2.52283	1.7309	1.56967	2.07776
973	194.6	1.64652	1.60026	2.31152	2.08463	1.69482	2.23215	2.0118	2.04297	2.23581	1.75031	1.90196	2.34895	2.01469	1.96153	2.23391	1.90837	1.51877	1.93683
974	194.8	1.36677	1.40172	2.64224	2.21193	1.79127	2.40075	1.99293	1.87953	2.53085	1.8181	1.89771	2.46552	1.93894	1.92517	2.48599	1.98144	1.4867	2.10664
975	195	1.61268	1.26404	2.41841	2.21366	1.76635	2.53429	2.09583	1.8372	2.40436	1.84386	1.83235	2.55844	2.12623	1.82587	2.42669	2.01734	1.37567	2.17725
976	195.2	1.47809	1.39322	2.53986	1.99593	2.31815	2.85379	2.03202	1.90814	2.53543	1.74556	2.06083	2.85125	1.95621	1.90167	2.48461	1.86248	1.7584	2.45868
977	195.4	1.66696	1.54048	2.34895	1.86797	2.17663	2.50677	2.12127	1.82588	2.33649	1.72016	1.88763	2.59881	2.1356	1.87481	2.31062	1.82623	1.54329	2.12274
978	195.6	1.50894	1.60338	2.16777	1.81407	2.20944	2.51662	2.06568	1.71574	2.24742	1.53402	1.95167	2.67569	2.03552	1.76018	2.25151	1.64692	1.65767	2.26017
979	195.8	1.47782	1.83312	2.28457	1.87876	2.32656	2.47395	1.95036	1.97206	2.28139	1.75268	2.00602	2.62853	2.00633	1.94062	2.334	1.87371	1.73277	2.1984
980	196	1.48457	1.66852	2.20635	2.05374	2.02254	2.65952	1.89246	1.95115	2.23354	1.83908	1.7991	2.70267	1.97165	1.95911	2.25562	1.89727	1.50939	2.30478
981	196.2	1.49373	2.13834	2.03838	2.10646	1.85115	2.5482	1.94055	2.31129	1.9904	1.76021	1.60026	2.53915	1.91441	2.3138	2.02206	1.91275	1.36038	2.1346
982	196.4	1.4846	1.86143	2.09246	2.291	2.36418	2.40163	1.98518	2.21835	2.00063	1.96043	1.97061	2.48814	1.9645	2.28198	2.07887	2.10041	1.69847	2.11738
983	196.6	1.55173	1.80226	2.29794	2.01553	1.93917	2.67079	1.95448	2.07488	2.2468	1.72505	1.70902	2.71993	1.95754	2.08112	2.29906	1.85896	1.55078	2.40822
984	196.8	1.50159	1.73206	2.13801	2.09901	1.63109	2.80186	1.94192	2.02114	2.10773	1.66139	1.79308	2.73636	1.95341	1.99437	2.10546	1.81157	1.40905	2.47851
985	197	1.49775	1.56458	1.94816	2.03246	1.92728	2.77343	1.91164	1.83087	2.00549	1.54533	1.91852	2.82854	1.93677	1.86092	2.07383	1.69678	1.53367	2.53636
986	197.2	1.60231	1.53203	1.92906	2.24292	1.88222	2.63713	2.02629	1.73497	1.95285	1.95593	1.85236	2.66235	2.11332	1.78892	2.05106	2.03043	1.51802	2.32167
987	197.4	1.39422	1.76021	1.91756	2.19805	1.82316	2.55079	1.93239	1.79597	2.03948	1.8326	1.76866	2.50642	1.8319	1.90252	2.04247	2.01355	1.41466	2.23673
988	197.6	1.1791	1.5645	2.24301	2.28849	2.03039	2.47754	1.79156	1.81382	2.25966	1.78919	1.94441	2.51531	1.72737	1.88755	2.20886	1.98669	1.49913	2.10837
989	197.8	1.38094	1.56466	2.29335	2.11204	1.7424	2.42759	1.92628	2.05104	2.29095	1.74685	1.90297	2.48095	1.92755	2.05913	2.26655	1.94155	1.44608	2.0354
990	198	1.37899	1.72864	2.17454	1.98292	1.74218	2.29702	1.82399	2.01147	2.13199	1.70462	1.75827	2.44288	1.83958	2.09528	2.16307	1.86235	1.36808	2.01128
991	198.2	1.55492	1.3024	2.23329	1.70848	2.08701	2.54729	2.01906	1.83442	2.29891	1.57598	1.72092	2.57688	2.00103	1.8233	2.29799	1.74428	1.47175	2.23511
992	198.4	1.32954	1.44637	1.95278	1.8357	1.90888	2.49272	1.86498	1.88597	2.00659	1.86341	1.63288	2.55268	1.88625	1.87386	2.03875	1.92316	1.34311	2.15305
993	198.6	1.54813	1.51876	2.25825	1.94315	2.02156	2.47831	2.02586	1.96283	2.2511	1.85967	1.61182	2.50754	2.08142	1.99014	2.31599	1.94179	1.31477	2.13791
994	198.8	1.68204	1.56698	1.86395	1.90319	2.17037	2.47959	2.04676	1.98521	1.89622	1.69172	1.72216	2.49094	2.03548	2.01221	1.93604	1.72319	1.51608	2.1318
995	199	1.45322	1.83926	1.98189	2.0821	1.91524	2.48822	1.88456	2.10195	2.0077	1.63584	1.98293	2.6094	1.89786	2.06891	2.01346	1.82938	1.53399	2.1428
996	199.2	1.31119	1.75464	2.10212	1.98581	2.08168	2.4052	1.72812	1.97454	1.88735	1.59571	2.11853	2.48234	1.6987	1.93041	2.00127	1.7694	1.74124	1.97635
997	199.4	1.31269	1.63358	2.24386	1.79642	2.05529	2.1796	1.7975	1.85637	2.11126	1.51173	1.75116	2.30185	1.76709	1.83183	2.21328	1.74658	1.42449	1.83713
998	199.6	1.46016	1.38624	2.10935	2.14737	2.02378	2.30987	1.98854	1.75145	2.07953	1.83532	1.80096	2.37664	1.91149	1.74449	2.09219	1.94255	1.49988	1.90027
999	199.8	1.33347	1.52025	2.33247	1.96706	2.08655	2.20051	1.8363	1.74616	2.2179	1.5774	2.1259	2.23598	1.80754	1.84929	2.23103	1.78061	1.68653	1.80276
1000	200	1.32549	1.67372	2.2854	1.96256	2.23794	2.12559	1.87002	2.11802	2.21827	1.62942	1.88015	2.28568	1.80108	2.16206	2.19348	1.8517	1.62675	1.8102
